# Supplementary material for: MicroRNA858a antagonistically regulates plant response to concurrent biotic and abiotic stresses
Source: Plant Signal Behav. 2026 May 11;21(1):2670872. doi: 10.1080/15592324.2026.2670872 (PMC13170379; doi:10.1080/15592324.2026.2670872)
Supplement: Supplementary Material — Supplementary_Table_(new)_07_May_2026_12_58_AU.xlsx [file KPSB_A_2670872_SM4220.xlsx]

## Sheet: S1
Table S1. List of Arabidopsis thaliana transcription factors.
index	Loci	Family	Description
#1	AT1G18400		BR enhanced expression 1
#2	AT2G34600	0b-25-4	jasmonate-zim-domain protein 7
#3	AT5G20900	0b-28-2	jasmonate-zim-domain protein 12
#4	AT2G36400	0b-33-3	growth-regulating factor 3
#5	AT5G53660	0b-35-4	growth-regulating factor 7
#6	AT1G01780	0b-36-5	GATA type zinc finger transcription factor family protein
#7	AT2G35310	abi14	Transcriptional factor B3 family protein
#8	AT3G53310	abi25	AP2/B3-like transcriptional factor family protein
#9	AT2G46870	ABI3-V 15-3(1-2)	AP2/B3-like transcriptional factor family protein
#10	AT3G11580	ABI3-V 18-4(2-2)	AP2/B3-like transcriptional factor family protein
#11	AT1G49475	ABI3-V 6-2(3-6)	AP2/B3-like transcriptional factor family protein
#12	AT1G43950	ABI3-VP1	auxin response factor 23
#13	AT4G01500	ABI3-VP1	AP2/B3-like transcriptional factor family protein
#14	AT4G31610	ABI3-VP1	Transcriptional factor B3 family protein
#15	AT5G25475	ABI3-VP1	AP2/B3-like transcriptional factor family protein
#16	AT3G53310	ABI3-VP1	AP2/B3-like transcriptional factor family protein
#17	AT2G35310	ABI3-VP1	Transcriptional factor B3 family protein
#18	AT3G53310	ABI3-VP1	AP2/B3-like transcriptional factor family protein
#19	AT3G53310	ABI3-VP1	AP2/B3-like transcriptional factor family protein
#20	AT1G14510	Alfin	alfin-like 7
#21	AT2G02470	Alfin	alfin-like 6
#22	AT3G11200	Alfin	alfin-like 2
#23	AT3G42790	Alfin	alfin-like 3
#24	AT5G05610	Alfin	alfin-like 1
#25	AT5G26210	Alfin	alfin-like 4
#26	AT1G01250	AP2-EREBP	Integrase-type DNA-binding superfamily protein
#27	AT1G03800	AP2-EREBP	ERF domain protein 10
#28	AT1G04370	AP2-EREBP	Ethylene-responsive element binding factor 14
#29	AT1G06160	AP2-EREBP	octadecanoid-responsive AP2/ERF 59
#30	AT1G12610	AP2-EREBP	Integrase-type DNA-binding superfamily protein
#31	AT1G22985	AP2-EREBP	Integrase-type DNA-binding superfamily protein
#32	AT1G24590	AP2-EREBP	DORNROSCHEN-like protein
#33	AT1G25560	AP2-EREBP	AP2/B3 transcription factor family protein
#34	AT1G12630	AP2-EREBP	Integrase-type DNA-binding superfamily protein
#35	AT1G12980	AP2-EREBP	Integrase-type DNA-binding superfamily protein
#36	AT1G13260	AP2-EREBP	related to ABI3/VP1 1
#37	AT1G15360	AP2-EREBP	Integrase-type DNA-binding superfamily protein
#38	AT1G19210	AP2-EREBP	Integrase-type DNA-binding superfamily protein
#39	AT1G21910	AP2-EREBP	Integrase-type DNA-binding superfamily protein
#40	AT1G22190	AP2-EREBP	Integrase-type DNA-binding superfamily protein
#41	AT1G22810	AP2-EREBP	Integrase-type DNA-binding superfamily protein
#42	AT1G28160	AP2-EREBP	Integrase-type DNA-binding superfamily protein
#43	AT1G50680	AP2-EREBP	AP2/B3 transcription factor family protein
#44	AT1G51120	AP2-EREBP	AP2/B3 transcription factor family protein
#45	AT1G53170	AP2-EREBP	ethylene response factor 8
#46	AT1G28370	AP2-EREBP	ERF domain protein 11
#47	AT1G33760	AP2-EREBP	Integrase-type DNA-binding superfamily protein
#48	AT1G36060	AP2-EREBP	Integrase-type DNA-binding superfamily protein
#49	AT1G43160	AP2-EREBP	related to AP2 6
#50	AT1G44830	AP2-EREBP	Integrase-type DNA-binding superfamily protein
#51	AT1G46768	AP2-EREBP	related to AP2 1
#52	AT1G49120	AP2-EREBP	Integrase-type DNA-binding superfamily protein
#53	AT1G50640	AP2-EREBP	ethylene responsive element binding factor 3
#54	AT1G53910	AP2-EREBP	related to AP2 12
#55	AT1G75490	AP2-EREBP	Integrase-type DNA-binding superfamily protein
#56	AT1G77200	AP2-EREBP	Integrase-type DNA-binding superfamily protein
#57	AT1G78080	AP2-EREBP	related to AP2 4
#58	AT1G63030	AP2-EREBP	Integrase-type DNA-binding superfamily protein
#59	AT1G64380	AP2-EREBP	Integrase-type DNA-binding superfamily protein
#60	AT1G68550	AP2-EREBP	Integrase-type DNA-binding superfamily protein
#61	AT1G68840	AP2-EREBP	related to ABI3/VP1 2
#62	AT1G71450	AP2-EREBP	Integrase-type DNA-binding superfamily protein
#63	AT1G71520	AP2-EREBP	Integrase-type DNA-binding superfamily protein
#64	AT1G72360	AP2-EREBP	Integrase-type DNA-binding superfamily protein
#65	AT1G74930	AP2-EREBP	Integrase-type DNA-binding superfamily protein
#66	AT1G79700	AP2-EREBP	Integrase-type DNA-binding superfamily protein
#67	AT2G40340	AP2-EREBP	Integrase-type DNA-binding superfamily protein
#68	AT2G40350	AP2-EREBP	Integrase-type DNA-binding superfamily protein
#69	AT2G41710	AP2-EREBP	Integrase-type DNA-binding superfamily protein
#70	AT1G80580	AP2-EREBP	Integrase-type DNA-binding superfamily protein
#71	AT2G20350	AP2-EREBP	Integrase-type DNA-binding superfamily protein
#72	AT2G20880	AP2-EREBP	Integrase-type DNA-binding superfamily protein
#73	AT2G22200	AP2-EREBP	Integrase-type DNA-binding superfamily protein
#74	AT2G28550	AP2-EREBP	related to AP2.7
#75	AT2G33710	AP2-EREBP	Integrase-type DNA-binding superfamily protein
#76	AT2G35700	AP2-EREBP	ERF family protein 38
#77	AT2G39250	AP2-EREBP	Integrase-type DNA-binding superfamily protein
#78	AT2G44840	AP2-EREBP	ethylene-responsive element binding factor 13
#79	AT3G23220	AP2-EREBP	Integrase-type DNA-binding superfamily protein
#80	AT3G23230	AP2-EREBP	Integrase-type DNA-binding superfamily protein
#81	AT3G23240	AP2-EREBP	ethylene response factor 1
#82	AT2G46310	AP2-EREBP	cytokinin response factor 5
#83	AT2G47520	AP2-EREBP	Integrase-type DNA-binding superfamily protein
#84	AT3G11020	AP2-EREBP	DRE/CRT-binding protein 2B
#85	AT3G14230	AP2-EREBP	related to AP2 2
#86	AT3G15210	AP2-EREBP	ethylene responsive element binding factor 4
#87	AT3G16770	AP2-EREBP	ethylene-responsive element binding protein
#88	AT3G20310	AP2-EREBP	ethylene response factor 7
#89	AT3G20840	AP2-EREBP	Integrase-type DNA-binding superfamily protein
#90	AT3G25730	AP2-EREBP	ethylene response DNA binding factor 3
#91	AT4G13040	AP2-EREBP	Integrase-type DNA-binding superfamily protein
#92	AT4G16750	AP2-EREBP	Integrase-type DNA-binding superfamily protein
#93	AT4G17500	AP2-EREBP	ethylene responsive element binding factor 1
#94	AT3G25890	AP2-EREBP	Integrase-type DNA-binding superfamily protein
#95	AT3G50260	AP2-EREBP	cooperatively regulated by ethylene and jasmonate 1
#96	AT3G54320	AP2-EREBP	Integrase-type DNA-binding superfamily protein
#97	AT3G54990	AP2-EREBP	Integrase-type DNA-binding superfamily protein
#98	AT3G57600	AP2-EREBP	Integrase-type DNA-binding superfamily protein
#99	AT3G60490	AP2-EREBP	Integrase-type DNA-binding superfamily protein
#100	AT4G06746	AP2-EREBP	related to AP2 9
#101	AT4G11140	AP2-EREBP	cytokinin response factor 1
#102	AT4G18450	AP2-EREBP	Integrase-type DNA-binding superfamily protein
#103	AT4G36900	AP2-EREBP	related to AP2 10
#104	AT4G36920	AP2-EREBP	Integrase-type DNA-binding superfamily protein
#105	AT4G37750	AP2-EREBP	Integrase-type DNA-binding superfamily protein
#106	AT4G23750	AP2-EREBP	cytokinin response factor 2
#107	AT4G25470	AP2-EREBP	C-repeat/DRE binding factor 2
#108	AT4G25490	AP2-EREBP	C-repeat/DRE binding factor 1
#109	AT4G27950	AP2-EREBP	cytokinin response factor 4
#110	AT4G28140	AP2-EREBP	Integrase-type DNA-binding superfamily protein
#111	AT4G31060	AP2-EREBP	Integrase-type DNA-binding superfamily protein
#112	AT4G32800	AP2-EREBP	Integrase-type DNA-binding superfamily protein
#113	AT4G34410	AP2-EREBP	redox responsive transcription factor 1
#114	AT4G39780	AP2-EREBP	Integrase-type DNA-binding superfamily protein
#115	AT5G19790	AP2-EREBP	related to AP2 11
#116	AT5G21960	AP2-EREBP	Integrase-type DNA-binding superfamily protein
#117	AT5G25390	AP2-EREBP	Integrase-type DNA-binding superfamily protein
#118	AT5G05410	AP2-EREBP	DRE-binding protein 2A
#119	AT5G07310	AP2-EREBP	Integrase-type DNA-binding superfamily protein
#120	AT5G07580	AP2-EREBP	ethylene-responsive transcription factor
#121	AT5G10510	AP2-EREBP	AINTEGUMENTA-like 6
#122	AT5G11590	AP2-EREBP	Integrase-type DNA-binding superfamily protein
#123	AT5G13330	AP2-EREBP	related to AP2 6l
#124	AT5G13910	AP2-EREBP	Integrase-type DNA-binding superfamily protein
#125	AT5G18560	AP2-EREBP	Integrase-type DNA-binding superfamily protein
#126	AT5G25810	AP2-EREBP	Integrase-type DNA-binding superfamily protein
#127	AT5G60120	AP2-EREBP	target of early activation tagged (EAT) 2
#128	AT5G61590	AP2-EREBP	Integrase-type DNA-binding superfamily protein
#129	AT5G43410	AP2-EREBP	Integrase-type DNA-binding superfamily protein
#130	AT5G44210	AP2-EREBP	erf domain protein 9
#131	AT5G47220	AP2-EREBP	ethylene responsive element binding factor 2
#132	AT5G47230	AP2-EREBP	ethylene responsive element binding factor 5
#133	AT5G50080	AP2-EREBP	ethylene response factor 110
#134	AT5G51990	AP2-EREBP	C-repeat-binding factor 4
#135	AT5G52020	AP2-EREBP	Integrase-type DNA-binding superfamily protein
#136	AT5G53290	AP2-EREBP	cytokinin response factor 3
#137	AT5G61890	AP2-EREBP	Integrase-type DNA-binding superfamily protein
#138	AT5G64750	AP2-EREBP	Integrase-type DNA-binding superfamily protein
#139	AT5G65130	AP2-EREBP	Integrase-type DNA-binding superfamily protein
#140	AT5G65510	AP2-EREBP	AINTEGUMENTA-like 7
#141	AT5G67000	AP2-EREBP	Integrase-type DNA-binding superfamily protein
#142	AT5G67180	AP2-EREBP	target of early activation tagged (EAT) 3
#143	AT5G67190	AP2-EREBP	DREB and EAR motif protein 2
#144	AT4G13620	AP2-EREBP	Integrase-type DNA-binding superfamily protein
#145	AT5G61600	AP2-EREBP	ethylene response factor 104
#146	AT4G17490	AP2-EREBP	ethylene responsive element binding factor 6
#147	AT5G51190	AP2-EREBP	Integrase-type DNA-binding superfamily protein
#148	AT1G28360	AP2-EREBP	ERF domain protein 12
#149	AT2G38340	AP2-EREBP	Integrase-type DNA-binding superfamily protein
#150	AT2G23340	AP2-EREBP	DREB and EAR motif protein 3
#151	AT1G77640	AP2-EREBP	Integrase-type DNA-binding superfamily protein
#152	AT1G51190	AP2-EREBP	Integrase-type DNA-binding superfamily protein
#153	AT2G31230	AP2-EREBP	ethylene-responsive element binding factor 15
#154	AT1G16060	AP2-EREBP	ARIA-interacting double AP2 domain protein
#155	AT2G38340	AP2-EREBP	Integrase-type DNA-binding superfamily protein
#156	AT2G28350	ARF	auxin response factor 10
#157	AT2G33860	ARF	Transcriptional factor B3 family protein / auxin-responsive factor AUX/IAA-like protein
#158	AT3G61830	ARF	auxin response factor 18
#159	AT1G19850	ARF	Transcriptional factor B3 family protein / auxin-responsive factor AUX/IAA-like protein
#160	AT1G30330	ARF	auxin response factor 6
#161	AT4G23980	ARF	auxin response factor 9
#162	AT4G30080	ARF	auxin response factor 16
#163	AT5G20730	ARF	Transcriptional factor B3 family protein / auxin-responsive factor AUX/IAA-like protein
#164	AT5G62000	ARF	auxin response factor 2
#165	AT4G11400	ARID	ARID/BRIGHT DNA-binding %2C ELM2 domain and myb-like DNA-binding domain-containing protein
#166	AT1G04880	ARID	HMG (high mobility group) box protein with ARID/BRIGHT DNA-binding domain-containing protein
#167	AT1G20910	ARID	ARID/BRIGHT DNA-binding domain-containing protein
#168	AT1G76110	ARID	HMG (high mobility group) box protein with ARID/BRIGHT DNA-binding domain-containing protein
#169	AT3G13350	ARID	HMG (high mobility group) box protein with ARID/BRIGHT DNA-binding domain-containing protein
#170	AT3G43240	ARID	ARID/BRIGHT DNA-binding domain-containing protein
#171	AT1G06280	AS2	LOB domain-containing protein 2
#172	AT1G07900	AS2	LOB domain-containing protein 1
#173	AT1G16530	AS2	ASYMMETRIC LEAVES 2-like 9
#174	AT2G45420	AS2	LOB domain-containing protein 18
#175	AT3G02550	AS2	LOB domain-containing protein 41
#176	AT3G03760	AS2	LOB domain-containing protein 20
#177	AT1G31320	AS2	LOB domain-containing protein 4
#178	AT1G67100	AS2	LOB domain-containing protein 40
#179	AT2G23660	AS2	LOB domain-containing protein 10
#180	AT2G28500	AS2	LOB domain-containing protein 11
#181	AT2G30130	AS2	Lateral organ boundaries (LOB) domain family protein
#182	AT2G40470	AS2	LOB domain-containing protein 15
#183	AT2G42430	AS2	lateral organ boundaries-domain 16
#184	AT2G45410	AS2	LOB domain-containing protein 19
#185	AT3G11090	AS2	LOB domain-containing protein 21
#186	AT4G22700	AS2	LOB domain-containing protein 32
#187	AT4G37540	AS2	LOB domain-containing protein 39
#188	AT5G35900	AS2	LOB domain-containing protein 35
#189	AT3G13850	AS2	LOB domain-containing protein 22
#190	AT3G27650	AS2	LOB domain-containing protein 25
#191	AT3G27940	AS2	LOB domain-containing protein 26
#192	AT3G47870	AS2	LOB domain-containing protein 27
#193	AT3G50510	AS2	LOB domain-containing protein 28
#194	AT3G58190	AS2	lateral organ boundaries-domain 29
#195	AT4G00210	AS2	LOB domain-containing protein 31
#196	AT4G00220	AS2	Lateral organ boundaries (LOB) domain family protein
#197	AT5G63090	AS2	Lateral organ boundaries (LOB) domain family protein
#198	AT5G66870	AS2	ASYMMETRIC LEAVES 2-like 1
#199	AT5G67420	AS2	LOB domain-containing protein 37
#200	AT1G65620.4	As2
#201	AT1G65620	AS2	Lateral organ boundaries (LOB) domain family protein
#202	AT1G65620	AS2	Lateral organ boundaries (LOB) domain family protein
#203	AT3G49940	AS2	LOB domain-containing protein 38
#204	AT2G30340	AS2	LOB domain-containing protein 13
#205	AT1G51950	AUX-IAA	indole-3-acetic acid inducible 18
#206	AT1G80390	AUX-IAA	indole-3-acetic acid inducible 15
#207	AT2G22670	AUX-IAA	indoleacetic acid-induced protein 8
#208	AT1G04100	AUX-IAA	indoleacetic acid-induced protein 10
#209	AT1G04240	AUX-IAA	AUX/IAA transcriptional regulator family protein
#210	AT1G04250	AUX-IAA	AUX/IAA transcriptional regulator family protein
#211	AT1G04550	AUX-IAA	AUX/IAA transcriptional regulator family protein
#212	AT1G15050	AUX-IAA	indole-3-acetic acid inducible 34
#213	AT1G15580	AUX-IAA	indole-3-acetic acid inducible 5
#214	AT2G33310	AUX-IAA	auxin-induced protein 13
#215	AT4G14560	AUX-IAA	indole-3-acetic acid inducible
#216	AT4G28640	AUX-IAA	indole-3-acetic acid inducible 11
#217	AT4G29080	AUX-IAA	phytochrome-associated protein 2
#218	AT2G46990	AUX-IAA	indole-3-acetic acid inducible 20
#219	AT3G04730	AUX-IAA	indoleacetic acid-induced protein 16
#220	AT3G15540	AUX-IAA	indole-3-acetic acid inducible 19
#221	AT3G16500	AUX-IAA	phytochrome-associated protein 1
#222	AT3G17600	AUX-IAA	indole-3-acetic acid inducible 31
#223	AT3G23030	AUX-IAA	indole-3-acetic acid inducible 2
#224	AT3G62100	AUX-IAA	indole-3-acetic acid inducible 30
#225	AT4G14550	AUX-IAA	indole-3-acetic acid inducible 14
#226	AT4G32280	AUX-IAA	indole-3-acetic acid inducible 29
#227	AT5G43700	AUX-IAA	AUX/IAA transcriptional regulator family protein
#228	AT5G57420	AUX-IAA	indole-3-acetic acid inducible 33
#229	AT5G65670	AUX-IAA	indole-3-acetic acid inducible 9
#230	AT3G23050	AUX-IAA	indole-3-acetic acid 7
#231	AT5G25890	AUX-IAA	indole-3-acetic acid inducible 28
#232	AT2G35550	BBR5(6)-1(84)-2	basic pentacysteine 7
#233	AT2G35550	BBR5(6)-1(84)-2	basic pentacysteine 7
#234	AT5G42520	BBR7(7)-1(85)-1	basic pentacysteine 6
#235	AT5G42520	BBR7(7)-1(85)-1	basic pentacysteine 6
#236	AT1G68120	BBR-BPC 2-5(4-1)	BASIC PENTACYSTEINE protein
#237	AT2G21240	BBR-BPC 4-4(5-2)	basic pentacysteine 4
#238	AT5G45300	BES1	beta-amylase 2
#239	AT1G75080	BES1 2-3(6-1)	Brassinosteroid signaling positive regulator (BZR1) family protein
#240	AT1G78700	BES1 4-4(7-1)	BES1/BZR1 homolog 4
#241	AT3G50750	BES1 5-2(8-1)	BES1/BZR1 homolog 1
#242	AT4G18890	BES1 6-3(9-1)	BES1/BZR1 homolog 3
#243	AT4G36780	BES17(4)-7(82)-3	BES1/BZR1 homolog 2
#244	AT4G34530	bH 43-3(68)-1	cryptochrome-interacting basic-helix-loop-helix 1
#245	AT4G34530	bH 43-3(68)-1	cryptochrome-interacting basic-helix-loop-helix 1
#246	AT5G51790	bH 52-4(69)-1	basic helix-loop-helix (bHLH) DNA-binding superfamily protein
#247	AT5G65640	bH 53-1(70)-1	beta HLH protein 93
#248	AT5G65640	bH 53-1(70)-1	beta HLH protein 93
#249	AT1G10120	bHLH	basic helix-loop-helix (bHLH) DNA-binding superfamily protein
#250	AT1G12540	bHLH	basic helix-loop-helix (bHLH) DNA-binding superfamily protein
#251	AT1G22490	bHLH	basic helix-loop-helix (bHLH) DNA-binding superfamily protein
#252	AT1G01260	bHLH	basic helix-loop-helix (bHLH) DNA-binding superfamily protein
#253	AT1G02340	bHLH	basic helix-loop-helix (bHLH) DNA-binding superfamily protein
#254	AT1G03040	bHLH	basic helix-loop-helix (bHLH) DNA-binding superfamily protein
#255	AT1G06170	bHLH	basic helix-loop-helix (bHLH) DNA-binding superfamily protein
#256	AT1G09530	bHLH	phytochrome interacting factor 3
#257	AT1G26260	bHLH	cryptochrome-interacting basic-helix-loop-helix 5
#258	AT1G72210	bHLH	basic helix-loop-helix (bHLH) DNA-binding superfamily protein
#259	AT1G73830	bHLH	BR enhanced expression 3
#260	AT1G74500	bHLH	activation-tagged BRI1(brassinosteroid-insensitive 1)-suppressor 1
#261	AT1G32640	bHLH	Basic helix-loop-helix (bHLH) DNA-binding family protein
#262	AT1G35460	bHLH	basic helix-loop-helix (bHLH) DNA-binding superfamily protein
#263	AT1G49770	bHLH	basic helix-loop-helix (bHLH) DNA-binding superfamily protein
#264	AT1G51140	bHLH	basic helix-loop-helix (bHLH) DNA-binding superfamily protein
#265	AT1G59640	bHLH	transcription factor BIG PETAL P (BPE)
#266	AT1G68810	bHLH	basic helix-loop-helix (bHLH) DNA-binding superfamily protein
#267	AT1G68920	bHLH	basic helix-loop-helix (bHLH) DNA-binding superfamily protein
#268	AT1G69010	bHLH	BES1-interacting Myc-like protein 2
#269	AT2G28160	bHLH	FER-like regulator of iron uptake
#270	AT3G23210	bHLH	basic helix-loop-helix (bHLH) DNA-binding superfamily protein
#271	AT3G23690	bHLH	basic helix-loop-helix (bHLH) DNA-binding superfamily protein
#272	AT3G24140	bHLH	basic helix-loop-helix (bHLH) DNA-binding superfamily protein
#273	AT2G31210	bHLH	basic helix-loop-helix (bHLH) DNA-binding superfamily protein
#274	AT2G31220	bHLH	basic helix-loop-helix (bHLH) DNA-binding superfamily protein
#275	AT2G34820	bHLH	basic helix-loop-helix (bHLH) DNA-binding superfamily protein
#276	AT2G41130	bHLH	basic helix-loop-helix (bHLH) DNA-binding superfamily protein
#277	AT2G43010	bHLH	phytochrome interacting factor 4
#278	AT3G06120	bHLH	basic helix-loop-helix (bHLH) DNA-binding superfamily protein
#279	AT3G07340	bHLH	basic helix-loop-helix (bHLH) DNA-binding superfamily protein
#280	AT3G19860	bHLH	basic helix-loop-helix (bHLH) DNA-binding superfamily protein
#281	AT3G50330	bHLH	basic helix-loop-helix (bHLH) DNA-binding superfamily protein
#282	AT4G09820	bHLH	basic helix-loop-helix (bHLH) DNA-binding superfamily protein
#283	AT4G29930	bHLH	basic helix-loop-helix (bHLH) DNA-binding superfamily protein
#284	AT4G37850	bHLH	basic helix-loop-helix (bHLH) DNA-binding superfamily protein
#285	AT3G56770	bHLH	basic helix-loop-helix (bHLH) DNA-binding superfamily protein
#286	AT3G56970	bHLH	basic helix-loop-helix (bHLH) DNA-binding superfamily protein
#287	AT3G57800	bHLH	basic helix-loop-helix (bHLH) DNA-binding superfamily protein
#288	AT3G61950	bHLH	basic helix-loop-helix (bHLH) DNA-binding superfamily protein
#289	AT4G00050	bHLH	basic helix-loop-helix (bHLH) DNA-binding superfamily protein
#290	AT4G00120	bHLH	basic helix-loop-helix (bHLH) DNA-binding superfamily protein
#291	AT4G01460	bHLH	basic helix-loop-helix (bHLH) DNA-binding superfamily protein
#292	AT4G09180	bHLH	basic helix-loop-helix (bHLH) DNA-binding superfamily protein
#293	AT5G09750	bHLH	basic helix-loop-helix (bHLH) DNA-binding superfamily protein
#294	AT5G57150	bHLH	basic helix-loop-helix (bHLH) DNA-binding superfamily protein
#295	AT5G58010	bHLH	LJRHL1-like 3
#296	AT5G61270	bHLH	phytochrome-interacting factor7
#297	AT5G10570	bHLH	basic helix-loop-helix (bHLH) DNA-binding superfamily protein
#298	AT5G37800	bHLH	RHD SIX-LIKE 1
#299	AT5G38860	bHLH	BES1-interacting Myc-like protein 3
#300	AT5G43650	bHLH	basic helix-loop-helix (bHLH) DNA-binding superfamily protein
#301	AT5G46760	bHLH	Basic helix-loop-helix (bHLH) DNA-binding family protein
#302	AT5G51780	bHLH	basic helix-loop-helix (bHLH) DNA-binding superfamily protein
#303	AT5G53210	bHLH	basic helix-loop-helix (bHLH) DNA-binding superfamily protein
#304	AT5G54680	bHLH	basic helix-loop-helix (bHLH) DNA-binding superfamily protein
#305	AT5G62610	bHLH	basic helix-loop-helix (bHLH) DNA-binding superfamily protein
#306	AT5G65320	bHLH	basic helix-loop-helix (bHLH) DNA-binding superfamily protein
#307	AT5G67060	bHLH	basic helix-loop-helix (bHLH) DNA-binding superfamily protein
#308	AT1G62975	bHLH	basic helix-loop-helix (bHLH) DNA-binding superfamily protein
#309	AT4G14410	bHLH	basic helix-loop-helix (bHLH) DNA-binding superfamily protein
#310	AT4G33880	bHLH	ROOT HAIR DEFECTIVE 6-LIKE 2
#311	AT4G36060	bHLH	basic helix-loop-helix (bHLH) DNA-binding superfamily protein
#312	AT1G66470	bHLH	ROOT HAIR DEFECTIVE6
#313	AT1G12860	bHLH	basic helix-loop-helix (bHLH) DNA-binding superfamily protein
#314	AT5G46690	bHLH	beta HLH protein 71
#315	AT4G36540	bHLH	BR enhanced expression 2
#316	AT1G05805	bHLH 1-1(15-1)	basic helix-loop-helix (bHLH) DNA-binding superfamily protein
#317	AT2G20180	bHLH 16-2(16-8)	phytochrome interacting factor 3-like 5
#318	AT2G42280	bHLH 24-5(10-2)	basic helix-loop-helix (bHLH) DNA-binding superfamily protein
#319	AT2G42300	bHLH 25-3(11-2)	basic helix-loop-helix (bHLH) DNA-binding superfamily protein
#320	AT2G43140	bHLH 26-3(12-2)	basic helix-loop-helix (bHLH) DNA-binding superfamily protein
#321	AT3G59060	bHLH 31-4(13-1)	phytochrome interacting factor 3-like 6
#322	AT4G36930	bHLH 46-2(14-3)	basic helix-loop-helix (bHLH) DNA-binding superfamily protein
#323	AT1G42990	bZIP	basic region/leucine zipper motif 60
#324	AT1G43700	bZIP	VIRE2-interacting protein 1
#325	AT1G49720	bZIP	abscisic acid responsive element-binding factor 1
#326	AT1G03970	bZIP	G-box binding factor 4
#327	AT1G06070	bZIP	Basic-leucine zipper (bZIP) transcription factor family protein
#328	AT1G06850	bZIP	basic leucine-zipper 52
#329	AT1G08320	bZIP	bZIP transcription factor family protein
#330	AT1G22070	bZIP	transcription factor TGA3
#331	AT1G35490	bZIP	bZIP family transcription factor
#332	AT1G58110	bZIP	Basic-leucine zipper (bZIP) transcription factor family protein
#333	AT2G31370	bZIP	Basic-leucine zipper (bZIP) transcription factor family protein
#334	AT2G35530	bZIP	basic region/leucine zipper transcription factor 16
#335	AT2G36270	bZIP	Basic-leucine zipper (bZIP) transcription factor family protein
#336	AT1G59530	bZIP	basic leucine-zipper 4
#337	AT1G68880	bZIP	basic leucine-zipper 8
#338	AT1G75390	bZIP	basic leucine-zipper 44
#339	AT2G04038	bZIP	basic leucine-zipper 48
#340	AT2G16770	bZIP	Basic-leucine zipper (bZIP) transcription factor family protein
#341	AT2G18160	bZIP	basic leucine-zipper 2
#342	AT2G21230	bZIP	Basic-leucine zipper (bZIP) transcription factor family protein
#343	AT2G22850	bZIP	basic leucine-zipper 6
#344	AT3G12250	bZIP	TGACG motif-binding factor 6
#345	AT3G62420	bZIP	basic region/leucine zipper motif 53
#346	AT4G01120	bZIP	G-box binding factor 2
#347	AT4G02640	bZIP	bZIP transcription factor family protein
#348	AT3G17609	bZIP	HY5-homolog
#349	AT3G19290	bZIP	ABRE binding factor 4
#350	AT3G30530	bZIP	basic leucine-zipper 42
#351	AT3G49760	bZIP	basic leucine-zipper 5
#352	AT3G51960	bZIP	basic leucine zipper 24
#353	AT3G54620	bZIP	basic leucine zipper 25
#354	AT3G56850	bZIP	ABA-responsive element binding protein 3
#355	AT3G58120	bZIP	Basic-leucine zipper (bZIP) transcription factor family protein
#356	AT4G34000	bZIP	abscisic acid responsive elements-binding factor 3
#357	AT5G24800	bZIP	basic leucine zipper 9
#358	AT5G28770	bZIP	bZIP transcription factor family protein
#359	AT5G38800	bZIP	basic leucine-zipper 43
#360	AT4G34590	bZIP	G-box binding factor 6
#361	AT4G35040	bZIP	Basic-leucine zipper (bZIP) transcription factor family protein
#362	AT4G36730	bZIP	G-box binding factor 1
#363	AT5G06950	bZIP	bZIP transcription factor family protein
#364	AT5G06960	bZIP	OCS-element binding factor 5
#365	AT5G08141	bZIP	basic leucine-zipper 75
#366	AT5G10030	bZIP	TGACG motif-binding factor 4
#367	AT5G15830	bZIP	basic leucine-zipper 3
#368	AT5G44080	bZIP	Basic-leucine zipper (bZIP) transcription factor family protein
#369	AT5G49450	bZIP	basic leucine-zipper 1
#370	AT5G60830	bZIP	basic leucine-zipper 70
#371	AT5G65210	bZIP	bZIP transcription factor family protein
#372	AT1G13600	bZIP	basic leucine-zipper 58
#373	AT1G19490	bZIP	Basic-leucine zipper (bZIP) transcription factor family protein
#374	AT2G46270	bZIP	G-box binding factor 3
#375	AT1G45249	bZIP	abscisic acid responsive elements-binding factor 2
#376	AT1G45249	bZIP	abscisic acid responsive elements-binding factor 2
#377	AT4G38900	bZIP	Basic-leucine zipper (bZIP) transcription factor family protein
#378	AT2G40620	bZIP	Basic-leucine zipper (bZIP) transcription factor family protein
#379	AT2G40950	bZIP	Basic-leucine zipper (bZIP) transcription factor family protein
#380	AT1G77920	bZIP6	bZIP transcription factor family protein
#381	AT2G26580	C2C 35-1(64)-1	plant-specific transcription factor YABBY family protein
#382	AT2G26580	C2C 35-1(64)-1	plant-specific transcription factor YABBY family protein
#383	AT5G39660.2	c2c2 29
#384	AT3G47500.1	c2c2 28
#385	AT2G24790	C2C2-CO-like	CONSTANS-like 3
#386	AT2G47890	C2C2-CO-like	B-box type zinc finger protein with CCT domain-containing protein
#387	AT3G02380	C2C2-CO-like	CONSTANS-like 2
#388	AT1G05290	C2C2-CO-like	CCT motif family protein
#389	AT1G25440	C2C2-CO-like	B-box type zinc finger protein with CCT domain-containing protein
#390	AT1G28050	C2C2-CO-like	B-box type zinc finger protein with CCT domain-containing protein
#391	AT1G68520	C2C2-CO-like	B-box type zinc finger protein with CCT domain-containing protein
#392	AT1G73870	C2C2-CO-like	B-box type zinc finger protein with CCT domain-containing protein
#393	AT3G07650	C2C2-CO-like	CONSTANS-like 9
#394	AT5G15840	C2C2-CO-like	B-box type zinc finger protein with CCT domain-containing protein
#395	AT5G24930	C2C2-CO-like	zinc finger CONSTANS-like protein
#396	AT5G57660	C2C2-CO-like	CONSTANS-like 5
#397	AT5G53420	C2C2-CO-like	CCT motif family protein
#398	AT5G02810	C2C2-CO-like	pseudo-response regulator 7
#399	AT5G48250	C2C2-CO-like	B-box type zinc finger protein with CCT domain-containing protein
#400	AT5G61380	C2C2-CO-like	CCT motif -containing response regulator protein
#401	AT1G49130	C2C2-CO-like	B-box type zinc finger protein with CCT domain-containing protein
#402	AT2G33500	C2C2-CO-like	B-box type zinc finger protein with CCT domain-containing protein
#403	AT4G27900	C2C2-CO-like	CCT motif family protein
#404	AT5G53420	C2C2-CO-like	CCT motif family protein
#405	AT1G64620	C2C2-Dof	Dof-type zinc finger DNA-binding family protein
#406	AT1G69570	C2C2-Dof	Dof-type zinc finger DNA-binding family protein
#407	AT2G28510	C2C2-Dof	Dof-type zinc finger DNA-binding family protein
#408	AT1G07640	C2C2-Dof	Dof-type zinc finger DNA-binding family protein
#409	AT1G21340	C2C2-Dof	Dof-type zinc finger DNA-binding family protein
#410	AT1G28310	C2C2-Dof	Dof-type zinc finger DNA-binding family protein
#411	AT1G29160	C2C2-Dof	Dof-type zinc finger DNA-binding family protein
#412	AT1G51700	C2C2-Dof	DOF zinc finger protein 1
#413	AT2G34140	C2C2-Dof	Dof-type zinc finger DNA-binding family protein
#414	AT4G00940	C2C2-Dof	Dof-type zinc finger DNA-binding family protein
#415	AT4G21030	C2C2-Dof	Dof-type zinc finger domain-containing protein
#416	AT4G21040	C2C2-Dof	Dof-type zinc finger domain-containing protein
#417	AT2G37590	C2C2-Dof	DNA binding with one finger 2.4
#418	AT2G46590	C2C2-Dof	Dof-type zinc finger DNA-binding family protein
#419	AT3G21270	C2C2-Dof	DOF zinc finger protein 2
#420	AT3G45610	C2C2-Dof	Dof-type zinc finger DNA-binding family protein
#421	AT3G50410	C2C2-Dof	OBF binding protein 1
#422	AT3G52440	C2C2-Dof	Dof-type zinc finger DNA-binding family protein
#423	AT3G55370	C2C2-Dof	OBF-binding protein 3
#424	AT3G61850	C2C2-Dof	Dof-type zinc finger DNA-binding family protein
#425	AT4G21050	C2C2-Dof	Dof-type zinc finger domain-containing protein
#426	AT5G66940	C2C2-Dof	Dof-type zinc finger DNA-binding family protein
#427	AT4G24060	C2C2-Dof	Dof-type zinc finger DNA-binding family protein
#428	AT4G38000	C2C2-Dof	DNA binding with one finger 4.7
#429	AT5G02460	C2C2-Dof	Dof-type zinc finger DNA-binding family protein
#430	AT5G60200	C2C2-Dof	TARGET OF MONOPTEROS 6
#431	AT5G60850	C2C2-Dof	OBF binding protein 4
#432	AT5G62430	C2C2-Dof	cycling DOF factor 1
#433	AT5G62940	C2C2-Dof	Dof-type zinc finger DNA-binding family protein
#434	AT5G65590	C2C2-Dof	Dof-type zinc finger DNA-binding family protein
#435	AT1G08000	C2C2-GATA	GATA transcription factor 10
#436	AT1G08010	C2C2-GATA	GATA transcription factor 11
#437	AT2G18380	C2C2-GATA	GATA transcription factor 20
#438	AT4G26150	C2C2-GATA	cytokinin-responsive gata factor 1
#439	AT4G32890	C2C2-GATA	GATA transcription factor 9
#440	AT4G34680	C2C2-GATA	GATA transcription factor 3
#441	AT3G06740	C2C2-GATA	GATA transcription factor 15
#442	AT3G16870	C2C2-GATA	GATA transcription factor 17
#443	AT3G24050	C2C2-GATA	GATA transcription factor 1
#444	AT3G45170	C2C2-GATA	GATA transcription factor 14
#445	AT3G51080	C2C2-GATA	GATA transcription factor 6
#446	AT3G54810	C2C2-GATA	Plant-specific GATA-type zinc finger transcription factor family protein
#447	AT3G60530	C2C2-GATA	GATA transcription factor 4
#448	AT4G17570	C2C2-GATA	GATA transcription factor 26
#449	AT4G36240	C2C2-GATA	GATA transcription factor 7
#450	AT4G36620	C2C2-GATA	GATA transcription factor 19
#451	AT5G25830	C2C2-GATA	GATA transcription factor 12
#452	AT5G26930	C2C2-GATA	GATA transcription factor 23
#453	AT5G49300	C2C2-GATA	GATA transcription factor 16
#454	AT5G56860	C2C2-GATA	GATA type zinc finger transcription factor family protein
#455	AT5G66320	C2C2-GATA	GATA transcription factor 5
#456	AT2G45050	C2C2-GATA	GATA transcription factor 2
#457	AT2G45050	C2C2-GATA	GATA transcription factor 2
#458	AT2G45190	C2C2-YABBY	Plant-specific transcription factor YABBY family protein
#459	AT1G23420	C2C2-YABBY	Plant-specific transcription factor YABBY family protein
#460	AT1G69180	C2C2-YABBY	Plant-specific transcription factor YABBY family protein
#461	AT4G00180	C2C2-YABBY	Plant-specific transcription factor YABBY family protein
#462	AT2G45120	C2H 26-7(50)-1	C2H2-like zinc finger protein
#463	AT2G45120	C2H 26-7(50)-1	C2H2-like zinc finger protein
#464	AT4G17810	C2H 43-3(51)-1	C2H2 and C2HC zinc fingers superfamily protein
#465	AT4G17810	C2H 43-3(51)-1	C2H2 and C2HC zinc fingers superfamily protein
#466	AT4G25610	C2H 44-2(67)-1	C2H2-like zinc finger protein
#467	AT1G02030	C2H2	C2H2-like zinc finger protein
#468	AT1G02040	C2H2	C2H2-type zinc finger family protein
#469	AT1G03840	C2H2	C2H2 and C2HC zinc fingers superfamily protein
#470	AT1G51220	C2H2	WIP domain protein 5
#471	AT1G66140	C2H2	zinc finger protein 4
#472	AT1G67030	C2H2	zinc finger protein 6
#473	AT1G10480	C2H2	zinc finger protein 5
#474	AT1G11490	C2H2	zinc finger (C2H2 type) family protein
#475	AT1G24625	C2H2	zinc finger protein 7
#476	AT1G26590	C2H2	C2H2-like zinc finger protein
#477	AT1G26610	C2H2	C2H2-like zinc finger protein
#478	AT1G27730	C2H2	salt tolerance zinc finger
#479	AT1G34370	C2H2	C2H2 and C2HC zinc fingers superfamily protein
#480	AT1G34790	C2H2	C2H2 and C2HC zinc fingers superfamily protein
#481	AT1G68130	C2H2	indeterminate(ID)-domain 14
#482	AT2G27630	C2H2	Ubiquitin carboxyl-terminal hydrolase-related protein
#483	AT2G28200	C2H2	C2H2-type zinc finger family protein
#484	AT2G28710	C2H2	C2H2-type zinc finger family protein
#485	AT1G68360	C2H2	C2H2 and C2HC zinc fingers superfamily protein
#486	AT1G72050	C2H2	transcription factor IIIA
#487	AT1G75710	C2H2	C2H2-like zinc finger protein
#488	AT1G80730	C2H2	zinc-finger protein 1
#489	AT2G01940	C2H2	C2H2-like zinc finger protein
#490	AT2G02070	C2H2	indeterminate(ID)-domain 5
#491	AT2G02080	C2H2	indeterminate(ID)-domain 4
#492	AT2G26940	C2H2	C2H2-type zinc finger family protein
#493	AT3G01030	C2H2	C2H2 and C2HC zinc fingers superfamily protein
#494	AT3G46080	C2H2	C2H2-type zinc finger family protein
#495	AT3G46090	C2H2	C2H2 and C2HC zinc fingers superfamily protein
#496	AT3G49930	C2H2	C2H2 and C2HC zinc fingers superfamily protein
#497	AT3G09290	C2H2	telomerase activator1
#498	AT3G10470	C2H2	C2H2-type zinc finger family protein
#499	AT3G13810	C2H2	indeterminate(ID)-domain 11
#500	AT3G19580	C2H2	zinc-finger protein 2
#501	AT3G23130	C2H2	C2H2 and C2HC zinc fingers superfamily protein
#502	AT3G23140	C2H2	C2H2 and C2HC zinc fingers superfamily protein
#503	AT3G27970	C2H2	Exonuclease family protein
#504	AT3G46070	C2H2	C2H2-type zinc finger family protein
#505	AT3G53600	C2H2	C2H2-type zinc finger family protein
#506	AT5G01860	C2H2	C2H2 and C2HC zinc fingers superfamily protein
#507	AT5G03150	C2H2	C2H2-like zinc finger protein
#508	AT5G03510	C2H2	C2H2-type zinc finger family protein
#509	AT3G53820	C2H2	C2H2 and C2HC zinc fingers superfamily protein
#510	AT3G57480	C2H2	zinc finger (C2H2 type%2C AN1-like) family protein
#511	AT3G57670	C2H2	C2H2-type zinc finger family protein
#512	AT3G58070	C2H2	C2H2 and C2HC zinc fingers superfamily protein
#513	AT3G62240	C2H2	RING/U-box superfamily protein
#514	AT4G35280	C2H2	C2H2-like zinc finger protein
#515	AT4G35610	C2H2	zinc finger (C2H2 type) family protein
#516	AT4G35700	C2H2	zinc finger (C2H2 type) family protein
#517	AT5G03740	C2H2	histone deacetylase 2C
#518	AT5G22990	C2H2	C2H2-like zinc finger protein
#519	AT5G25160	C2H2	zinc finger protein 3
#520	AT5G26610	C2H2	D111/G-patch domain-containing protein
#521	AT5G05120	C2H2	C2H2 and C2HC zinc fingers superfamily protein
#522	AT5G06070	C2H2	C2H2 and C2HC zinc fingers superfamily protein
#523	AT5G06650	C2H2	C2H2 and C2HC zinc fingers superfamily protein
#524	AT5G09740	C2H2	histone acetyltransferase of the MYST family 2
#525	AT5G10970	C2H2	C2H2 and C2HC zinc fingers superfamily protein
#526	AT5G14010	C2H2	C2H2 and C2HC zinc fingers superfamily protein
#527	AT5G15480	C2H2	C2H2-type zinc finger family protein
#528	AT5G16470	C2H2	zinc finger (C2H2 type) family protein
#529	AT5G40710	C2H2	zinc finger (C2H2 type) family protein
#530	AT5G43170	C2H2	zinc-finger protein 3
#531	AT5G44160	C2H2	C2H2-like zinc finger protein
#532	AT5G48890	C2H2	C2H2-like zinc finger protein
#533	AT5G54340	C2H2	C2H2 and C2HC zinc fingers superfamily protein
#534	AT5G54630	C2H2	zinc finger protein-like protein
#535	AT5G57520	C2H2	zinc finger protein 2
#536	AT5G63280	C2H2	C2H2-like zinc finger protein
#537	AT5G67450	C2H2	zinc-finger protein 1
#538	AT5G64610	C2H2	histone acetyltransferase of the MYST family 1
#539	AT5G66730	C2H2	C2H2-like zinc finger protein
#540	AT2G41835	C2H2	zinc finger (C2H2 type%2C AN1-like) family protein
#541	AT4G31430	C2H2	flocculation protein
#542	AT2G36930	C2H2	zinc finger (C2H2 type) family protein
#543	AT3G60580	C2H2	C2H2-like zinc finger protein
#544	AT2G29660	C2H2	zinc finger (C2H2 type) family protein
#545	AT5G22890	C2H2	C2H2 and C2HC zinc fingers superfamily protein
#546	AT3G45260	C2H2	C2H2-like zinc finger protein
#547	AT5G14140	C2H2	nucleic acid binding / zinc ion binding protein
#548	AT1G55110	C2H2	indeterminate(ID)-domain 7
#549	AT5G59820	C2H2	C2H2-type zinc finger family protein
#550	AT1G30970	C2H2	zinc finger (C2H2 type) family protein
#551	AT2G24500	C2H2 16-1(17-1)	Zinc finger protein 622
#552	AT1G08290	C2H2 2-1(18-3)	WIP domain protein 3
#553	AT2G37740	C2H2 22-2(19-4)	zinc-finger protein 10
#554	AT2G41940	C2H2 24-3(20-1)	zinc finger protein 8
#555	AT2G48100	C2H2 28-6(21-1)	Exonuclease family protein
#556	AT3G44750	C2H2 32-2(22-1)	histone deacetylase 3
#557	AT3G45260	C2H2 33	C2H2-like zinc finger protein
#558	AT3G60580	C2H2 35	C2H2-like zinc finger protein
#559	AT4G12240	C2H2 40-2(23-3)	zinc finger (C2H2 type) family protein
#560	AT4G27240	C2H2 45-2(24-1)	zinc finger (C2H2 type) family protein
#561	AT5G27880	C2H2 49-1(25)-3	C2H2 and C2HC zinc fingers superfamily protein
#562	AT1G14580	C2H2 5-2(26-1)	C2H2-like zinc finger protein
#563	AT5G52010	C2H2 53-6(27-2)	C2H2-like zinc finger protein
#564	AT5G60470	C2H2 54-1(28)-1	C2H2 and C2HC zinc fingers superfamily protein
#565	AT5G60470	C2H2 54-1(28)-1	C2H2 and C2HC zinc fingers superfamily protein
#566	AT1G25250	C2H2 6-3(30-1)	indeterminate(ID)-domain 16
#567	AT1G68480	C2H2 9-4(31-2)	C2H2 and C2HC zinc fingers superfamily protein
#568	AT5G04390	C2H2?	C2H2-type zinc finger family protein
#569	AT1G03790	C3H	Zinc finger C-x8-C-x5-C-x3-H type family protein
#570	AT1G04990	C3H	Zinc finger C-x8-C-x5-C-x3-H type family protein
#571	AT1G27650	C3H	U2 snRNP auxiliary factor small subunit
#572	AT1G29570	C3H	Zinc finger C-x8-C-x5-C-x3-H type family protein
#573	AT3G12130	C3H	KH domain-containing protein / zinc finger (CCCH type) family protein
#574	AT3G19360	C3H	Zinc finger (CCCH-type) family protein
#575	AT3G47120	C3H	RNA recognition motif (RRM)-containing protein
#576	AT1G66810	C3H	Zinc finger C-x8-C-x5-C-x3-H type family protein
#577	AT1G68200	C3H	Zinc finger C-x8-C-x5-C-x3-H type family protein
#578	AT2G02160	C3H	CCCH-type zinc finger family protein
#579	AT2G05160	C3H	CCCH-type zinc fingerfamily protein with RNA-binding domain-containing protein
#580	AT2G25900	C3H	Zinc finger C-x8-C-x5-C-x3-H type family protein
#581	AT2G28450	C3H	zinc finger (CCCH-type) family protein
#582	AT2G41900	C3H	CCCH-type zinc finger protein with ARM repeat domain-containing protein
#583	AT3G06410	C3H	Zinc finger C-x8-C-x5-C-x3-H type family protein
#584	AT3G48440	C3H	Zinc finger C-x8-C-x5-C-x3-H type family protein
#585	AT5G42820	C3H	Zinc finger C-x8-C-x5-C-x3-H type family protein
#586	AT5G44260	C3H	Zinc finger C-x8-C-x5-C-x3-H type family protein
#587	AT5G58620	C3H	zinc finger (CCCH-type) family protein
#588	AT3G51950	C3H	Zinc finger (CCCH-type) family protein / RNA recognition motif (RRM)-containing protein
#589	AT3G55980	C3H	salt-inducible zinc finger 1
#590	AT4G29190	C3H	Zinc finger C-x8-C-x5-C-x3-H type family protein
#591	AT5G06420	C3H	Zinc finger (CCCH-type/C3HC4-type RING finger) family protein
#592	AT5G06770	C3H	KH domain-containing protein / zinc finger (CCCH type) family protein
#593	AT5G07500	C3H	Zinc finger C-x8-C-x5-C-x3-H type family protein
#594	AT5G16540	C3H	zinc finger nuclease 3
#595	AT5G40880	C3H	WD-40 repeat family protein / zfwd3 protein (ZFWD3)
#596	AT5G63260	C3H	Zinc finger C-x8-C-x5-C-x3-H type family protein
#597	AT5G12850	C3H	CCCH-type zinc finger protein with ARM repeat domain-containing protein
#598	AT2G19810	C3H	CCCH-type zinc finger family protein
#599	AT2G35430	C3H	Zinc finger C-x8-C-x5-C-x3-H type family protein
#600	AT5G18550	C3H	Zinc finger C-x8-C-x5-C-x3-H type family protein
#601	AT2G40140	C3H	zinc finger (CCCH-type) family protein
#602	AT5G18550	C3H	Zinc finger C-x8-C-x5-C-x3-H type family protein
#603	AT5G56930	C3H 30(27)-5(76)-1	CCCH-type zinc finger family protein
#604	AT5G56930	C3H 30(27)-5(76)-1	CCCH-type zinc finger family protein
#605	AT2G19810.1	c3h3 10
#606	AT2G47850.3	c3h3 18
#607	AT3G02830.1	c3h3 19
#608	AT3G21810.1	c3h3 21
#609	AT4G25440.1	c3h3 22
#610	AT5G12850.1	c3h3 25
#611	AT5G18550.1	c3h3 29
#612	AT1G21570.1	c3h3 3
#613	AT2G26580.2	c3h3 35
#614	AT5G64220	CAMTA	Calmodulin-binding transcription activator protein with CG-1 and Ankyrin domain
#615	AT5G08190	CCAAT-Dr1	nuclear factor Y%2C subunit B12
#616	AT5G23090	CCAAT-Dr1	nuclear factor Y%2C subunit B13
#617	AT3G14020	CCAAT-HAP2	nuclear factor Y%2C subunit A6
#618	AT3G20910	CCAAT-HAP2	nuclear factor Y%2C subunit A9
#619	AT5G06510	CCAAT-HAP2	nuclear factor Y%2C subunit A10
#620	AT1G17590	CCAAT-HAP2	nuclear factor Y%2C subunit A8
#621	AT1G30500	CCAAT-HAP2	nuclear factor Y%2C subunit A7
#622	AT1G54160	CCAAT-HAP2	nuclear factor Y%2C subunit A5
#623	AT1G72830	CCAAT-HAP2	nuclear factor Y%2C subunit A3
#624	AT2G34720	CCAAT-HAP2	nuclear factor Y%2C subunit A4
#625	AT3G05690	CCAAT-HAP2	nuclear factor Y%2C subunit A2
#626	AT5G12840	CCAAT-HAP2	nuclear factor Y%2C subunit A1
#627	AT5G47670	CCAAT-HAP3	nuclear factor Y%2C subunit B6
#628	AT1G09030	CCAAT-HAP3	nuclear factor Y%2C subunit B4
#629	AT1G21970	CCAAT-HAP3	Histone superfamily protein
#630	AT2G37060	CCAAT-HAP3	nuclear factor Y%2C subunit B8
#631	AT2G38880	CCAAT-HAP3	nuclear factor Y%2C subunit B1
#632	AT2G47810	CCAAT-HAP3	nuclear factor Y%2C subunit B5
#633	AT3G53340	CCAAT-HAP3	nuclear factor Y%2C subunit B10
#634	AT4G14540	CCAAT-HAP3	nuclear factor Y%2C subunit B3
#635	AT5G47640	CCAAT-HAP3	nuclear factor Y%2C subunit B2
#636	AT2G13570	CCAAT-HAP3	nuclear factor Y%2C subunit B7
#637	AT1G07980	CCAAT-HAP5	nuclear factor Y%2C subunit C10
#638	AT1G08970	CCAAT-HAP5	nuclear factor Y%2C subunit C9
#639	AT1G54830	CCAAT-HAP5	nuclear factor Y%2C subunit C3
#640	AT1G56170	CCAAT-HAP5	nuclear factor Y%2C subunit C2
#641	AT3G12480	CCAAT-HAP5	nuclear factor Y%2C subunit C11
#642	AT3G48590	CCAAT-HAP5	nuclear factor Y%2C subunit C1
#643	AT5G27910	CCAAT-HAP5	nuclear factor Y%2C subunit C8
#644	AT5G43250	CCAAT-HAP5	nuclear factor Y%2C subunit C13
#645	AT5G50480	CCAAT-HAP5	nuclear factor Y%2C subunit C6
#646	AT5G50490	CCAAT-HAP5	nuclear factor Y%2C subunit C5
#647	AT5G63470	CCAAT-HAP5	nuclear factor Y%2C subunit C4
#648	AT4G14770	CPP	TESMIN/TSO1-like CXC 2
#649	AT4G29000	CPP	Tesmin/TSO1-like CXC domain-containing protein
#650	AT3G22780	CPP	Tesmin/TSO1-like CXC domain-containing protein
#651	AT3G22760	CPP	Tesmin/TSO1-like CXC domain-containing protein
#652	AT1G47870	E2F-DP	winged-helix DNA-binding transcription factor family protein
#653	AT3G01330	E2F-DP	DP-E2F-like protein 3
#654	AT5G02470	E2F-DP	Transcription factor DP
#655	AT1G73730	EIL	ETHYLENE-INSENSITIVE3-like 3
#656	AT2G27050	EIL	ETHYLENE-INSENSITIVE3-like 1
#657	AT5G10120	EIL	Ethylene insensitive 3 family protein
#658	AT5G21120	EIL	ETHYLENE-INSENSITIVE3-like 2
#659	AT4G14490	FHA	SMAD/FHA domain-containing protein
#660	AT3G20550	FHA	SMAD/FHA domain-containing protein
#661	AT5G67030	FHA	zeaxanthin epoxidase (ZEP) (ABA1)
#662	AT5G07400	FHA	forkhead-associated domain-containing protein / FHA domain-containing protein
#663	AT5G19280	FHA	kinase associated protein phosphatase
#664	AT5G47790	FHA 15(6)-2(72)-1	SMAD/FHA domain-containing protein
#665	AT3G54350	FHA10(47)-4(93)-1	Forkhead-associated (FHA) domain-containing protein
#666	AT3G54350	FHA10(47)-4(93)-1	Forkhead-associated (FHA) domain-containing protein
#667	AT4G31920	GARP-ARR-B	response regulator 10
#668	AT1G67710	GARP-ARR-B	response regulator 11
#669	AT2G01760	GARP-ARR-B	response regulator 14
#670	AT3G16857	GARP-ARR-B	response regulator 1
#671	AT3G62670	GARP-ARR-B	two-component response regulator
#672	AT4G16110	GARP-ARR-B	response regulator 2
#673	AT1G14600	GARP-G2-like	Homeodomain-like superfamily protein
#674	AT1G25550	GARP-G2-like	myb-like transcription factor family protein
#675	AT1G49560	GARP-G2-like	Homeodomain-like superfamily protein
#676	AT2G40260	GARP-G2-like	Homeodomain-like superfamily protein
#677	AT2G40970	GARP-G2-like	Homeodomain-like superfamily protein
#678	AT2G42660	GARP-G2-like	Homeodomain-like superfamily protein
#679	AT1G68670	GARP-G2-like	myb-like transcription factor family protein
#680	AT1G69580	GARP-G2-like	Homeodomain-like superfamily protein
#681	AT1G79430	GARP-G2-like	Homeodomain-like superfamily protein
#682	AT2G01060	GARP-G2-like	myb-like HTH transcriptional regulator family protein
#683	AT2G03500	GARP-G2-like	Homeodomain-like superfamily protein
#684	AT2G20400	GARP-G2-like	myb-like HTH transcriptional regulator family protein
#685	AT2G20570	GARP-G2-like	GBF's pro-rich region-interacting factor 1
#686	AT2G38300	GARP-G2-like	myb-like HTH transcriptional regulator family protein
#687	AT3G12730	GARP-G2-like	Homeodomain-like superfamily protein
#688	AT5G16560	GARP-G2-like	Homeodomain-like superfamily protein
#689	AT5G18240	GARP-G2-like	myb-related protein 1
#690	AT5G29000	GARP-G2-like	Homeodomain-like superfamily protein
#691	AT3G24120	GARP-G2-like	Homeodomain-like superfamily protein
#692	AT3G46640	GARP-G2-like	Homeodomain-like superfamily protein
#693	AT4G04580	GARP-G2-like	Homeodomain-like superfamily protein
#694	AT4G13640	GARP-G2-like	Homeodomain-like superfamily protein
#695	AT4G17695	GARP-G2-like	Homeodomain-like superfamily protein
#696	AT4G18020	GARP-G2-like	CheY-like two-component responsive regulator family protein
#697	AT4G28610	GARP-G2-like	phosphate starvation response 1
#698	AT4G37180	GARP-G2-like	Homeodomain-like superfamily protein
#699	AT5G42630	GARP-G2-like	Homeodomain-like superfamily protein
#700	AT5G44190	GARP-G2-like	GOLDEN2-like 2
#701	AT5G45580	GARP-G2-like	Homeodomain-like superfamily protein
#702	AT5G58080	GARP-G2-like	response regulator 18
#703	AT5G59570	GARP-G2-like	Homeodomain-like superfamily protein
#704	AT5G05090	GARP-G2-like	Homeodomain-like superfamily protein
#705	AT3G04450	GARP-G2-like	Homeodomain-like superfamily protein
#706	AT2G02060	GARP-G2-like	Homeodomain-like superfamily protein
#707	AT3G13040	GARP-G2-like	myb-like HTH transcriptional regulator family protein
#708	AT1G44810	GeBP	DNA-binding storekeeper protein-related transcriptional regulator
#709	AT5G28040	GeBP	DNA-binding storekeeper protein-related transcriptional regulator
#710	AT2G25650	GeBP	DNA-binding storekeeper protein-related transcriptional regulator
#711	AT1G61730	GeBP 4-4(32-1)	DNA-binding storekeeper protein-related transcriptional regulator
#712	AT1G01160	GIF 1-6(34-2)	GRF1-interacting factor 2
#713	AT4G00850	GIF 2-3(33-2)	GRF1-interacting factor 3
#714	AT5G28640	GIF3(8)-1(86)-6	SSXT family protein
#715	AT1G50420	GRAS	scarecrow-like 3
#716	AT1G50600	GRAS	scarecrow-like 5
#717	AT1G55580	GRAS	GRAS family transcription factor
#718	AT1G07520	GRAS	GRAS family transcription factor
#719	AT1G07530	GRAS	SCARECROW-like 14
#720	AT1G14920	GRAS	GRAS family transcription factor family protein
#721	AT1G21450	GRAS	SCARECROW-like 1
#722	AT1G63100	GRAS	GRAS family transcription factor
#723	AT3G60630	GRAS	GRAS family transcription factor
#724	AT4G00150	GRAS	GRAS family transcription factor
#725	AT4G08250	GRAS	GRAS family transcription factor
#726	AT1G66350	GRAS	RGA-like 1
#727	AT2G01570	GRAS	GRAS family transcription factor family protein
#728	AT2G04890	GRAS	SCARECROW-like 21
#729	AT2G45160	GRAS	GRAS family transcription factor
#730	AT3G03450	GRAS	RGA-like 2
#731	AT3G13840	GRAS	GRAS family transcription factor
#732	AT3G49950	GRAS	GRAS family transcription factor
#733	AT3G50650	GRAS	GRAS family transcription factor
#734	AT4G17230	GRAS	SCARECROW-like 13
#735	AT4G36710	GRAS	GRAS family transcription factor
#736	AT4G37650	GRAS	GRAS family transcription factor
#737	AT5G17490	GRAS	RGA-like protein 3
#738	AT5G41920	GRAS	GRAS family transcription factor
#739	AT5G66770	GRAS	GRAS family transcription factor
#740	AT5G52510	GRAS	SCARECROW-like 8
#741	AT5G59450	GRAS	GRAS family transcription factor
#742	AT3G54220	GRAS	GRAS family transcription factor
#743	AT3G52910	GRF	growth-regulating factor 4
#744	AT1G30490	HB	Homeobox-leucine zipper family protein / lipid-binding START domain-containing protein
#745	AT1G52150	HB	Homeobox-leucine zipper family protein / lipid-binding START domain-containing protein
#746	AT1G62360	HB	KNOX/ELK homeobox transcription factor
#747	AT1G19700	HB	BEL1-like homeodomain 10
#748	AT1G20700	HB	WUSCHEL related homeobox 14
#749	AT1G26960	HB	homeobox protein 23
#750	AT1G69780	HB	Homeobox-leucine zipper protein family
#751	AT2G32370	HB	homeodomain GLABROUS 3
#752	AT2G33880	HB	homeobox-3
#753	AT3G01220	HB	homeobox protein 20
#754	AT1G70510	HB	homeobox knotted-like protein
#755	AT1G70920	HB	homeobox-leucine zipper protein 18
#756	AT1G75410	HB	BEL1-like homeodomain 3
#757	AT1G75430	HB	BEL1-like homeodomain 11
#758	AT2G01500	HB	Homeodomain-like superfamily protein
#759	AT2G22430	HB	homeobox protein 6
#760	AT2G27220	HB	BEL1-like homeodomain 5
#761	AT2G28610	HB	Homeodomain-like superfamily protein
#762	AT3G01470	HB	homeobox 1
#763	AT4G35550	HB	WUSCHEL related homeobox 13
#764	AT4G36870	HB	BEL1-like homeodomain 2
#765	AT4G37790	HB	Homeobox-leucine zipper protein family
#766	AT3G11260	HB	WUSCHEL related homeobox 5
#767	AT3G18010	HB	WUSCHEL related homeobox 1
#768	AT3G60390	HB	homeobox-leucine zipper protein 3
#769	AT3G61150	HB	homeodomain GLABROUS 1
#770	AT3G61890	HB	homeobox 12
#771	AT4G04890	HB	protodermal factor 2
#772	AT4G32880	HB	homeobox-leucine zipper protein ATHB-8
#773	AT4G34610	HB	BEL1-like homeodomain 6
#774	AT4G40060	HB	homeobox protein 16
#775	AT5G53980	HB	homeobox protein 52
#776	AT5G60690	HB	Homeobox-leucine zipper family protein / lipid-binding START domain-containing protein
#777	AT5G65310	HB	homeobox protein 5
#778	AT5G02030	HB	POX (plant homeobox) family protein
#779	AT5G03790	HB	homeobox 51
#780	AT5G05770	HB	WUSCHEL related homeobox 7
#781	AT5G06710	HB	homeobox leucine zipper protein
#782	AT5G17320	HB	homeodomain GLABROUS 9
#783	AT5G17810	HB	WUSCHEL related homeobox 12
#784	AT5G41410	HB	POX (plant homeobox) family protein
#785	AT5G47370	HB	Homeobox-leucine zipper protein 4 (HB-4) / HD-ZIP protein
#786	AT5G66700	HB	homeobox 53
#787	AT2G34710	HB	Homeobox-leucine zipper family protein / lipid-binding START domain-containing protein
#788	AT1G73360	HB	homeodomain GLABROUS 11
#789	AT1G17920	HB	homeodomain GLABROUS 12
#790	AT3G19510	HB	Homeodomain-like protein with RING/FYVE/PHD-type zinc finger domain-containing protein
#791	AT1G46480	HB	WUSCHEL related homeobox 4
#792	AT2G27990	HB	BEL1-like homeodomain 8
#793	AT2G16400	HB	BEL1-like homeodomain 7
#794	AT2G46680	HB	homeobox 7
#795	AT1G73360	HDG11	homeodomain GLABROUS 11
#796	AT1G17920	HDG12	homeodomain GLABROUS 12
#797	AT1G17920	HDG12	homeodomain GLABROUS 12
#798	AT1G05230	HDG2	homeodomain GLABROUS 2
#799	AT5G46880	HDG5	homeobox-7
#800	AT5G46880	HDG5	homeobox-7
#801	AT2G17560	HMG	high mobility group B4
#802	AT3G28730	HMG	high mobility group
#803	AT3G51880	HMG	high mobility group B1
#804	AT4G11080	HMG	HMG (high mobility group) box protein
#805	AT4G35570	HMG	high mobility group B5
#806	AT5G23420	HMG	high-mobility group box 6
#807	AT5G23405	HMG	HMG-box (high mobility group) DNA-binding family protein
#808	AT5G23405	HMG	HMG-box (high mobility group) DNA-binding family protein
#809	AT1G20693	HMG 1(6)-5(78)-1	high mobility group B2
#810	AT1G20693	HMG 1(6)-5(78)-1	high mobility group B2
#811	AT4G26170	HRT-like	transcription factor
#812	AT1G67970	HSF	heat shock transcription factor A8
#813	AT1G77570	HSF	Winged helix-turn-helix transcription repressor DNA-binding protein
#814	AT2G41690	HSF	heat shock transcription factor B3
#815	AT1G32330	HSF	heat shock transcription factor A1D
#816	AT3G02990	HSF	heat shock transcription factor A1E
#817	AT3G22830	HSF	heat shock transcription factor A6B
#818	AT3G24520	HSF	heat shock transcription factor C1
#819	AT3G51910	HSF	heat shock transcription factor A7A
#820	AT4G36990	HSF	heat shock factor 4
#821	AT5G43840	HSF	heat shock transcription factor A6A
#822	AT5G45710	HSF	winged-helix DNA-binding transcription factor family protein
#823	AT5G54070	HSF	heat shock transcription factor A9
#824	AT5G62020	HSF	heat shock transcription factor B2A
#825	AT4G11660	HSF	winged-helix DNA-binding transcription factor family protein
#826	AT4G18880	HSF	heat shock transcription factor A4A
#827	AT1G30810	JUMONJI	Transcription factor jumonji (jmj) family protein / zinc finger (C5HC2 type) family protein
#828	AT2G38950	JUMONJI	Transcription factor jumonji (jmj) family protein / zinc finger (C5HC2 type) family protein
#829	AT4G20400	JUMONJI	JUMONJI 14
#830	AT4G00990	JUMONJI	Transcription factor jumonji (jmjC) domain-containing protein
#831	AT4G36860	LIM	LIM domain-containing protein
#832	AT3G55770	LIM	GATA type zinc finger transcription factor family protein
#833	AT2G39830	LIM 4-2(65)-2	DA1-related protein 2
#834	AT2G39830	LIM 4-2(65)-2	DA1-related protein 2
#835	AT1G10200	LIM2(10)-1(88)-2	GATA type zinc finger transcription factor family protein
#836	AT1G10200	LIM2(10)-1(88)-2	GATA type zinc finger transcription factor family protein
#837	AT2G32700	LUG	LEUNIG-like protein
#838	AT1G22590	MADS	AGAMOUS-like 87
#839	AT1G65300	MADS	AGAMOUS-like 38
#840	AT1G65330	MADS	MADS-box transcription factor family protein
#841	AT1G65360	MADS	AGAMOUS-like 23
#842	AT1G24260	MADS	K-box region and MADS-box transcription factor family protein
#843	AT1G28460	MADS	AGAMOUS-like 59
#844	AT1G46408	MADS	AGAMOUS-like 97
#845	AT1G48150	MADS	MADS-box transcription factor family protein
#846	AT1G59810	MADS	AGAMOUS-like 50
#847	AT1G60040	MADS	AGAMOUS-like 49
#848	AT1G60880	MADS	AGAMOUS-like-56
#849	AT1G60920	MADS	AGAMOUS-like 55
#850	AT1G69120	MADS	K-box region and MADS-box transcription factor family protein
#851	AT2G34440	MADS	AGAMOUS-like 29
#852	AT3G04100	MADS	AGAMOUS-like 57
#853	AT3G05860	MADS	MADS-box transcription factor family protein
#854	AT1G69540	MADS	AGAMOUS-like 94
#855	AT1G72350	MADS	MADS-box transcription factor family protein
#856	AT1G77950	MADS	AGAMOUS-like 67
#857	AT2G03060	MADS	AGAMOUS-like 30
#858	AT2G03710	MADS	K-box region and MADS-box transcription factor family protein
#859	AT2G14210	MADS	AGAMOUS-like 44
#860	AT2G24840	MADS	AGAMOUS-like 61
#861	AT2G28700	MADS	AGAMOUS-like 46
#862	AT3G18650	MADS	AGAMOUS-like 103
#863	AT5G06500	MADS	AGAMOUS-like 96
#864	AT5G10140	MADS	K-box region and MADS-box transcription factor family protein
#865	AT5G13790	MADS	AGAMOUS-like 15
#866	AT3G30260	MADS	AGAMOUS-like 79
#867	AT3G54340	MADS	K-box region and MADS-box transcription factor family protein
#868	AT3G57230	MADS	AGAMOUS-like 16
#869	AT3G58780	MADS	K-box region and MADS-box transcription factor family protein
#870	AT3G66656	MADS	AGAMOUS-like 91
#871	AT4G11250	MADS	AGAMOUS-like 52
#872	AT4G37940	MADS	AGAMOUS-like 21
#873	AT5G04640	MADS	AGAMOUS-like 99
#874	AT5G15800	MADS	K-box region and MADS-box transcription factor family protein
#875	AT5G27090	MADS	AGAMOUS-like 54
#876	AT5G27130	MADS	AGAMOUS-like 39
#877	AT5G38620	MADS	MADS-box transcription factor family protein
#878	AT5G20240	MADS	K-box region and MADS-box transcription factor family protein
#879	AT5G23260	MADS	K-box region and MADS-box transcription factor family protein
#880	AT5G26630	MADS	MADS-box transcription factor family protein
#881	AT5G26650	MADS	AGAMOUS-like 36
#882	AT5G26870	MADS
#883	AT5G26950	MADS	AGAMOUS-like 93
#884	AT5G27050	MADS	AGAMOUS-like 101
#885	AT5G27070	MADS	AGAMOUS-like 53
#886	AT5G38740	MADS	AGAMOUS-like 77
#887	AT5G55690	MADS	MADS-box transcription factor family protein
#888	AT5G60910	MADS	AGAMOUS-like 8
#889	AT5G65060	MADS	K-box region and MADS-box transcription factor family protein
#890	AT5G39750	MADS	AGAMOUS-like 81
#891	AT5G39810	MADS	AGAMOUS-like 98
#892	AT5G40120	MADS	AGAMOUS-like 76
#893	AT5G41200	MADS	AGAMOUS-like 75
#894	AT5G48670	MADS	AGAMOUS-like 80
#895	AT5G49420	MADS	MADS-box transcription factor family protein
#896	AT5G49490	MADS	AGAMOUS-like 83
#897	AT5G51870	MADS	AGAMOUS-like 71
#898	AT5G65070	MADS	K-box region and MADS-box transcription factor family protein
#899	AT5G65080	MADS	K-box region/MADS-box transcription factor family protein
#900	AT5G65330	MADS	AGAMOUS-like 78
#901	AT4G24540	MADS	AGAMOUS-like 24
#902	AT1G77080	MADS	K-box region and MADS-box transcription factor family protein
#903	AT4G09960	MADS	K-box region and MADS-box transcription factor family protein
#904	AT2G42680	MBF1	multiprotein bridging factor 1A
#905	AT3G24500	MBF1	multiprotein bridging factor 1C
#906	AT1G18710	MYB	myb domain protein 47
#907	AT1G22640	MYB	myb domain protein 3
#908	AT1G25340	MYB	myb domain protein 116
#909	AT1G06180	MYB	myb domain protein 13
#910	AT1G08810	MYB	myb domain protein 60
#911	AT1G09540	MYB	myb domain protein 61
#912	AT1G09770	MYB	cell division cycle 5
#913	AT1G17950	MYB	myb domain protein 52
#914	AT1G18570	MYB	myb domain protein 51
#915	AT1G26780	MYB	myb domain protein 117
#916	AT1G66380	MYB	myb domain protein 114
#917	AT1G68320	MYB	myb domain protein 62
#918	AT1G73410	MYB	myb domain protein 54
#919	AT1G34670	MYB	myb domain protein 93
#920	AT1G35515	MYB	high response to osmotic stress 10
#921	AT1G48000	MYB	myb domain protein 112
#922	AT1G49010	MYB	Duplicated homeodomain-like superfamily protein
#923	AT1G56650	MYB	production of anthocyanin pigment 1
#924	AT1G63910	MYB	myb domain protein 103
#925	AT1G66230	MYB	myb domain protein 20
#926	AT1G66370	MYB	myb domain protein 113
#927	AT1G74430	MYB	myb domain protein 95
#928	AT2G38090	MYB	Duplicated homeodomain-like superfamily protein
#929	AT3G06490	MYB	myb domain protein 108
#930	AT3G08500	MYB	myb domain protein 83
#931	AT1G74650	MYB	myb domain protein 31
#932	AT1G79180	MYB	myb domain protein 63
#933	AT2G23290	MYB	myb domain protein 70
#934	AT2G26960	MYB	myb domain protein 81
#935	AT2G31180	MYB	myb domain protein 14
#936	AT2G32460	MYB	myb domain protein 101
#937	AT2G36890	MYB	Duplicated homeodomain-like superfamily protein
#938	AT2G37630	MYB	myb-like HTH transcriptional regulator family protein
#939	AT3G09230	MYB	myb domain protein 1
#940	AT3G28910	MYB	myb domain protein 30
#941	AT3G30210	MYB	myb domain protein 121
#942	AT3G47600	MYB	myb domain protein 94
#943	AT3G11280	MYB	Duplicated homeodomain-like superfamily protein
#944	AT3G11440	MYB	myb domain protein 65
#945	AT3G12720	MYB	myb domain protein 67
#946	AT3G12820	MYB	myb domain protein 10
#947	AT3G13540	MYB	myb domain protein 5
#948	AT3G23250	MYB	myb domain protein 15
#949	AT3G27810	MYB	myb domain protein 21
#950	AT3G27920	MYB	myb domain protein 0
#951	AT3G48920	MYB	myb domain protein 45
#952	AT4G09460	MYB	myb domain protein 6
#953	AT4G13480	MYB	myb domain protein 79
#954	AT4G18770	MYB	myb domain protein 98
#955	AT3G49690	MYB	myb domain protein 84
#956	AT3G50060	MYB	myb domain protein 77
#957	AT3G53200	MYB	myb domain protein 27
#958	AT3G55730	MYB	myb domain protein 109
#959	AT3G61250	MYB	myb domain protein 17
#960	AT3G62610	MYB	myb domain protein 11
#961	AT4G01680	MYB	myb domain protein 55
#962	AT4G05100	MYB	myb domain protein 74
#963	AT4G22680	MYB	myb domain protein 85
#964	AT5G02320	MYB	myb domain protein 3r-5
#965	AT5G05790	MYB	Duplicated homeodomain-like superfamily protein
#966	AT5G06100	MYB	myb domain protein 33
#967	AT4G25560	MYB	myb domain protein 18
#968	AT4G28110	MYB	myb domain protein 41
#969	AT4G33450	MYB	myb domain protein 69
#970	AT4G34990	MYB	myb domain protein 32
#971	AT4G37260	MYB	myb domain protein 73
#972	AT4G37780	MYB	myb domain protein 87
#973	AT4G38620	MYB	myb domain protein 4
#974	AT5G01200	MYB	Duplicated homeodomain-like superfamily protein
#975	AT5G06110	MYB	DnaJ and myb-like DNA-binding domain-containing protein
#976	AT5G16600	MYB	myb domain protein 43
#977	AT5G16770	MYB	myb domain protein 9
#978	AT5G17800	MYB	myb domain protein 56
#979	AT5G07690	MYB	myb domain protein 29
#980	AT5G07700	MYB	myb domain protein 76
#981	AT5G08520	MYB	Duplicated homeodomain-like superfamily protein
#982	AT5G10280	MYB	myb domain protein 92
#983	AT5G11510	MYB	myb domain protein 3r-4
#984	AT5G12870	MYB	myb domain protein 46
#985	AT5G14340	MYB	myb domain protein 40
#986	AT5G15310	MYB	myb domain protein 16
#987	AT5G23000	MYB	myb domain protein 37
#988	AT5G52600	MYB	myb domain protein 82
#989	AT5G54230	MYB	myb domain protein 49
#990	AT5G56110	MYB	myb domain protein 103
#991	AT5G26660	MYB	myb domain protein 86
#992	AT5G35550	MYB	Duplicated homeodomain-like superfamily protein
#993	AT5G40330	MYB	myb domain protein 23
#994	AT5G40350	MYB	myb domain protein 24
#995	AT5G45420	MYB	Duplicated homeodomain-like superfamily protein
#996	AT5G49330	MYB	myb domain protein 111
#997	AT5G49620	MYB	myb domain protein 78
#998	AT5G52260	MYB	myb domain protein 19
#999	AT5G57620	MYB	myb domain protein 36
#1000	AT5G58900	MYB	Homeodomain-like transcriptional regulator
#1001	AT5G59780	MYB	myb domain protein 59
#1002	AT5G62320	MYB	myb domain protein 99
#1003	AT5G62470	MYB	myb domain protein 96
#1004	AT5G65230	MYB	myb domain protein 53
#1005	AT5G65790	MYB	myb domain protein 68
#1006	AT5G67300	MYB	myb domain protein r1
#1007	AT4G32730	MYB	Homeodomain-like protein
#1008	AT1G57560	MYB	myb domain protein 50
#1009	AT2G16720	MYB	myb domain protein 7
#1010	AT4G21440	MYB	MYB-like 102
#1011	AT3G10595	MYB	Duplicated homeodomain-like superfamily protein
#1012	AT3G09370	MYB	myb domain protein 3r-3
#1013	AT4G09450	MYB	Duplicated homeodomain-like superfamily protein
#1014	AT5G04760	MYB	Duplicated homeodomain-like superfamily protein
#1015	AT1G19000	MYB-R 2(8)-1(79)-1	Homeodomain-like superfamily protein
#1016	AT1G72740	MYB-R 3(9)-1(80)-1	Homeodomain-like/winged-helix DNA-binding family protein
#1017	AT2G46830	MYB-related	circadian clock associated 1
#1018	AT1G01380	MYB-related	Homeodomain-like superfamily protein
#1019	AT1G01520	MYB-related	Homeodomain-like superfamily protein
#1020	AT1G06910	MYB-related	TRF-like 7
#1021	AT1G01060	MYB-related	Homeodomain-like superfamily protein
#1022	AT1G09710	MYB-related	Homeodomain-like superfamily protein
#1023	AT1G72650	MYB-related	TRF-like 6
#1024	AT1G74840	MYB-related	Homeodomain-like superfamily protein
#1025	AT2G13960	MYB-related	Homeodomain-like superfamily protein
#1026	AT1G15720	MYB-related	TRF-like 5
#1027	AT1G17460	MYB-related	TRF-like 3
#1028	AT1G17520	MYB-related	Homeodomain-like/winged-helix DNA-binding family protein
#1029	AT1G18330	MYB-related	Homeodomain-like superfamily protein
#1030	AT1G49950	MYB-related	telomere repeat binding factor 1
#1031	AT1G58220	MYB-related	Homeodomain-like superfamily protein
#1032	AT1G70000	MYB-related	myb-like transcription factor family protein
#1033	AT1G71030	MYB-related	MYB-like 2
#1034	AT2G30420	MYB-related	Homeodomain-like superfamily protein
#1035	AT4G39250	MYB-related	RAD-like 1
#1036	AT5G02840	MYB-related	LHY/CCA1-like 1
#1037	AT5G17300	MYB-related	Homeodomain-like superfamily protein
#1038	AT2G36960	MYB-related	TSL-kinase interacting protein 1
#1039	AT2G46410	MYB-related	Homeodomain-like superfamily protein
#1040	AT2G47210	MYB-related	myb-like transcription factor family protein
#1041	AT3G16350	MYB-related	Homeodomain-like superfamily protein
#1042	AT3G21440	MYB-related
#1043	AT4G01060	MYB-related	CAPRICE-like MYB3
#1044	AT4G01280	MYB-related	Homeodomain-like superfamily protein
#1045	AT4G39160	MYB-related	Homeodomain-like superfamily protein
#1046	AT5G37260	MYB-related	Homeodomain-like superfamily protein
#1047	AT5G47390	MYB-related	myb-like transcription factor family protein
#1048	AT5G52660	MYB-related	Homeodomain-like superfamily protein
#1049	AT5G53200	MYB-related	Homeodomain-like superfamily protein
#1050	AT5G56840	MYB-related	myb-like transcription factor family protein
#1051	AT5G67580	MYB-related	Homeodomain-like/winged-helix DNA-binding family protein
#1052	AT2G44430	MYB-related	DNA-binding bromodomain-containing protein
#1053	AT1G19040	NAC	NAC (No Apical Meristem) domain transcriptional regulator superfamily protein
#1054	AT5G04410	NAC	NAC domain containing protein 2
#1055	AT1G52880	NAC	NAC (No Apical Meristem) domain transcriptional regulator superfamily protein
#1056	AT1G01010	NAC	NAC domain containing protein 1
#1057	AT3G29035	NAC	NAC domain containing protein 3
#1058	AT4G28530	NAC	NAC domain containing protein 74
#1059	AT5G07680	NAC	NAC domain containing protein 80
#1060	AT5G14000	NAC	NAC domain containing protein 84
#1061	AT3G15500	NAC	NAC domain containing protein 3
#1062	AT5G64530	NAC	xylem NAC domain 1
#1063	AT3G04420	NAC	NAC domain containing protein 48
#1064	AT5G24590	NAC	TCV-interacting protein
#1065	AT2G02450	NAC	NAC domain containing protein 35
#1066	AT5G63790	NAC	NAC domain containing protein 102
#1067	AT2G17040	NAC	NAC domain containing protein 36
#1068	AT1G77450	NAC	NAC domain containing protein 32
#1069	AT5G46590	NAC	NAC domain containing protein 96
#1070	AT3G10500	NAC	NAC domain containing protein 53
#1071	AT5G07680	NAC	NAC domain containing protein 80
#1072	AT4G28530	NAC	NAC domain containing protein 74
#1073	AT3G15170	NAC 1-1	NAC (No Apical Meristem) domain transcriptional regulator superfamily protein
#1074	AT1G76420	NAC 11-2	NAC (No Apical Meristem) domain transcriptional regulator superfamily protein
#1075	AT1G01720	NAC 18-1	NAC (No Apical Meristem) domain transcriptional regulator superfamily protein
#1076	AT5G53950	NAC 2-1	NAC (No Apical Meristem) domain transcriptional regulator superfamily protein
#1077	AT5G66300	NAC 21-1	NAC domain containing protein 105
#1078	AT4G27410	NAC 25-3	NAC (No Apical Meristem) domain transcriptional regulator superfamily protein
#1079	AT5G61430	NAC 3-1	NAC domain containing protein 100
#1080	AT5G39610	NAC 6-1	NAC domain containing protein 6
#1081	AT5G18270	NAC 7-2	NAC domain containing protein 87
#1082	AT5G53040	Nin-like	RWP-RK domain-containing protein
#1083	AT5G66990	Nin-like	RWP-RK domain-containing protein
#1084	AT3G59580	Nin-like	Plant regulator RWP-RK family protein
#1085	AT1G64530	Nin-like	Plant regulator RWP-RK family protein
#1086	AT2G17150	Nin-like	Plant regulator RWP-RK family protein
#1087	AT1G20640	Nin-like	Plant regulator RWP-RK family protein
#1088	AT4G14410	OB12	basic helix-loop-helix (bHLH) DNA-binding superfamily protein
#1089	AT5G46690	OB18	beta HLH protein 71
#1090	AT5G65640	OB19	beta HLH protein 93
#1091	AT5G67110	OB20	basic helix-loop-helix (bHLH) DNA-binding superfamily protein
#1092	AT1G30135	OB22	jasmonate-zim-domain protein 8
#1093	AT1G72450	OB24	jasmonate-zim-domain protein 6
#1094	AT5G13220	OB27	jasmonate-zim-domain protein 10
#1095	AT2G39900	OB37	GATA type zinc finger transcription factor family protein
#1096	AT2G45800	OB38-1	GATA type zinc finger transcription factor family protein
#1097	AT3G55770	OB39	GATA type zinc finger transcription factor family protein
#1098	AT4G36860	OB40	LIM domain-containing protein
#1099	AT4G28190	OB47	Developmental regulator%2C ULTRAPETALA
#1100	AT1G51070	OB5	basic helix-loop-helix (bHLH) DNA-binding superfamily protein
#1101	AT1G19510	other	RAD-like 5
#1102	AT1G31310	other	hydroxyproline-rich glycoprotein family protein
#1103	AT1G43860	other	sequence-specific DNA binding transcription factor
#1104	AT1G02240	other
#1105	AT1G03530	other	nuclear assembly factor 1
#1106	AT1G04660	other	glycine-rich protein
#1107	AT1G04850	other	ubiquitin-associated (UBA)/TS-N domain-containing protein
#1108	AT1G06040	other	B-box zinc finger family protein
#1109	AT1G07360	other	CCCH-type zinc fingerfamily protein with RNA-binding domain-containing protein
#1110	AT1G07540	other	TRF-like 2
#1111	AT1G12800	other	Nucleic acid-binding%2C OB-fold-like protein
#1112	AT1G47860	other
#1113	AT1G62990	other	homeobox knotted-like protein
#1114	AT1G63040	other
#1115	AT1G63850	other	BTB/POZ domain-containing protein
#1116	AT1G55050	other	hypothetical protein
#1117	AT1G55460	other	DNA/RNA-binding protein Kin17%2C conserved region
#1118	AT1G55700	other	Cysteine/Histidine-rich C1 domain family protein
#1119	AT1G56660	other	MAEBL domain protein
#1120	AT1G57557	other
#1121	AT1G60250	other	B-box zinc finger family protein
#1122	AT1G61660	other	basic helix-loop-helix (bHLH) DNA-binding superfamily protein
#1123	AT1G62240	other	hypothetical protein
#1124	AT1G64100	other	pentatricopeptide (PPR) repeat-containing protein
#1125	AT1G78420	other	RING/U-box superfamily protein
#1126	AT1G78600	other	light-regulated zinc finger protein 1
#1127	AT2G01530	other	MLP-like protein 329
#1128	AT1G65580	other	Endonuclease/exonuclease/phosphatase family protein
#1129	AT1G66500	other	Pre-mRNA cleavage complex II
#1130	AT1G67180	other	zinc finger (C3HC4-type RING finger) family protein / BRCT domain-containing protein
#1131	AT1G67260	other	TCP family transcription factor
#1132	AT1G71260	other	WHIRLY 2
#1133	AT1G75250	other	RAD-like 6
#1134	AT1G76580	other	Squamosa promoter-binding protein-like (SBP domain) transcription factor family protein
#1135	AT1G77070	other
#1136	AT2G02825	other
#1137	AT2G34451	other
#1138	AT2G35640	other	Homeodomain-like superfamily protein
#1139	AT2G41630	other	transcription factor IIB
#1140	AT2G07300	other
#1141	AT2G13690	other	PRLI-interacting factor
#1142	AT2G20760	other	Clathrin light chain protein
#1143	AT2G21320	other	B-box zinc finger family protein
#1144	AT2G21650	other	Homeodomain-like superfamily protein
#1145	AT2G27650	other	Ubiquitin carboxyl-terminal hydrolase-related protein
#1146	AT2G31380	other	salt tolerance homologue
#1147	AT2G31630	other
#1148	AT2G41980	other	Protein with RING/U-box and TRAF-like domain
#1149	AT3G16855	other
#1150	AT3G17100	other	sequence-specific DNA binding transcription factor
#1151	AT3G17110	other
#1152	AT2G47620	other	SWITCH/sucrose nonfermenting 3A
#1153	AT3G05760	other	C2H2 and C2HC zinc fingers superfamily protein
#1154	AT3G06590	other	basic helix-loop-helix (bHLH) DNA-binding superfamily protein
#1155	AT3G07565	other	histone H2A deubiquitinase (DUF3755)
#1156	AT3G07740	other	ADA2 2A
#1157	AT3G09000	other	proline-rich family protein
#1158	AT3G09030	other	BTB/POZ domain-containing protein
#1159	AT3G15320	other
#1160	AT3G21890	other	B-box type zinc finger family protein
#1161	AT3G58040	other	seven in absentia of Arabidopsis 2
#1162	AT3G61790	other	Protein with RING/U-box and TRAF-like domain
#1163	AT4G00480	other	basic helix-loop-helix (bHLH) DNA-binding superfamily protein
#1164	AT3G27220	other	Galactose oxidase/kelch repeat superfamily protein
#1165	AT3G27700	other	zinc finger (CCCH-type) family protein / RNA recognition motif (RRM)-containing protein
#1166	AT3G43590	other	zinc knuckle (CCHC-type) family protein
#1167	AT3G46590	other	TRF-like 1
#1168	AT3G47640	other	basic helix-loop-helix (bHLH) DNA-binding superfamily protein
#1169	AT3G47680	other	DNA binding protein
#1170	AT3G56920	other	DHHC-type zinc finger family protein
#1171	AT3G57180	other	P-loop containing nucleoside triphosphate hydrolases superfamily protein
#1172	AT4G01130	other	GDSL-like Lipase/Acylhydrolase superfamily protein
#1173	AT4G26650	other	RNA-binding (RRM/RBD/RNP motifs) family protein
#1174	AT4G27310	other	B-box type zinc finger family protein
#1175	AT4G27880	other	Protein with RING/U-box and TRAF-like domain
#1176	AT4G01350	other	Cysteine/Histidine-rich C1 domain family protein
#1177	AT4G01910	other	Cysteine/Histidine-rich C1 domain family protein
#1178	AT4G02810	other	FANTASTIC four-like protein (DUF3049)
#1179	AT4G10240	other	B-box zinc finger family protein
#1180	AT4G16420	other	ADA2 2B
#1181	AT4G17780	other	F-box and associated interaction domains-containing protein
#1182	AT4G25481	other
#1183	AT4G26500	other	chloroplast sulfur E
#1184	AT4G28031	other
#1185	AT4G34430	other	DNA-binding family protein
#1186	AT4G35900	other	Basic-leucine zipper (bZIP) transcription factor family protein
#1187	AT4G36250	other	aldehyde dehydrogenase 3F1
#1188	AT4G28260	other	acyl-UDP-N-acetylglucosamine O-acyltransferase
#1189	AT4G29020	other	glycine-rich protein
#1190	AT4G29110	other	cotton fiber protein
#1191	AT4G29470	other	Phospholipase A2 family protein
#1192	AT4G31270	other	sequence-specific DNA binding transcription factor
#1193	AT4G32040	other	homeobox protein knotted-1-like 5
#1194	AT4G33190	other
#1195	AT4G33540	other	metallo-beta-lactamase family protein
#1196	AT4G36660	other	polyol transporter%2C putative (DUF1195)
#1197	AT5G07670	other	RNI-like superfamily protein
#1198	AT5G10940	other	transducin family protein / WD-40 repeat family protein
#1199	AT5G11060	other	homeobox protein knotted-1-like 4
#1200	AT4G37150	other	methyl esterase 9
#1201	AT4G37240	other	HTH-type transcriptional regulator
#1202	AT4G38660	other	Pathogenesis-related thaumatin superfamily protein
#1203	AT4G38960	other	B-box type zinc finger family protein
#1204	AT4G39070	other	B-box zinc finger family protein
#1205	AT4G39920	other	C-CAP/cofactor C-like domain-containing protein
#1206	AT5G03780	other	TRF-like 10
#1207	AT5G04100	other
#1208	AT5G11270	other	overexpressor of cationic peroxidase 3
#1209	AT5G60050	other	BTB/POZ domain-containing protein
#1210	AT5G61030	other	glycine-rich RNA-binding protein 3
#1211	AT5G61950	other	Ubiquitin carboxyl-terminal hydrolase-related protein
#1212	AT5G17780	other	alpha/beta-Hydrolases superfamily protein
#1213	AT5G25220	other	homeobox protein knotted-1-like 3
#1214	AT5G28890	other
#1215	AT5G43620	other	Pre-mRNA cleavage complex II
#1216	AT5G46691	other
#1217	AT5G46730	other	glycine-rich protein
#1218	AT5G46750	other	ARF-GAP domain 9
#1219	AT5G54360	other	C2H2-like zinc finger protein
#1220	AT5G63430	other
#1221	AT5G67111	other
#1222	AT3G21150	other	B-box 32
#1223	AT1G24610	PcG	Rubisco methyltransferase family protein
#1224	AT1G73100	PcG	histone-lysine N-methyltransferase%2C H3 lysine-9 specific SUVH3-like protein
#1225	AT2G35160	PcG	SU(VAR)3-9 homolog 5
#1226	AT3G03750	PcG	SET domain protein 20
#1227	AT1G76710	PcG	SET domain group 26
#1228	AT2G44150	PcG	histone-lysine N-methyltransferase ASHH3
#1229	AT4G30860	PcG	SET domain group 4
#1230	AT4G23860	PHD	PHD finger protein-like protein
#1231	AT1G54390	PHD	PHD finger protein-like protein
#1232	AT3G05670	PHD	RING/U-box protein
#1233	AT3G20280	PHD	RING/FYVE/PHD zinc finger superfamily protein
#1234	AT2G19260	PHD	RING/FYVE/PHD zinc finger superfamily protein
#1235	AT2G36720	PHD	Acyl-CoA N-acyltransferase with RING/FYVE/PHD-type zinc finger domain-containing protein
#1236	AT4G22140	PHD	PHD finger family protein / bromo-adjacent homology (BAH) domain-containing protein
#1237	AT1G21000	PL 1-5(54)-2	PLATZ transcription factor family protein
#1238	AT1G21000	PL 1-5(54)-2	PLATZ transcription factor family protein
#1239	AT1G43000	PL 4-2(55)-1	PLATZ transcription factor family protein
#1240	AT1G76590	PL 5-5(56)-1	PLATZ transcription factor family protein
#1241	AT2G12646	PL 6-3(57)-1	PLATZ transcription factor family protein
#1242	AT2G12646	PL 6-3(57)-1	PLATZ transcription factor family protein
#1243	AT3G60670	PL 8-8(58)-1	PLATZ transcription factor family protein
#1244	AT3G60670	PL 8-8(58)-1	PLATZ transcription factor family protein
#1245	AT4G17900	PL 9-1(59)-2	PLATZ transcription factor family protein
#1246	AT4G17900	PL 9-1(59)-2	PLATZ transcription factor family protein
#1247	AT1G32700	PLATZ	PLATZ transcription factor family protein
#1248	AT5G46710	PLATZ	PLATZ transcription factor family protein
#1249	AT3G53370	S1Fa-like	S1FA-like DNA-binding protein
#1250	AT2G37120	S1Fa-like	S1FA-like DNA-binding protein
#1251	AT5G35770	SAP 1-1(35-1)	Transducin/WD40 repeat-like superfamily protein
#1252	AT1G27360	SBP	squamosa promoter-like 11
#1253	AT1G27370	SBP	squamosa promoter binding protein-like 10
#1254	AT1G53160	SBP	squamosa promoter binding protein-like 4
#1255	AT1G69170	SBP	Squamosa promoter-binding protein-like (SBP domain) transcription factor family protein
#1256	AT2G33810	SBP	squamosa promoter binding protein-like 3
#1257	AT2G47070	SBP	squamosa promoter binding protein-like 1
#1258	AT3G15270	SBP	squamosa promoter binding protein-like 5
#1259	AT3G60030	SBP	squamosa promoter-binding protein-like 12
#1260	AT5G18830	SBP	squamosa promoter binding protein-like 7
#1261	AT5G50570	SBP	Squamosa promoter-binding protein-like (SBP domain) transcription factor family protein
#1262	AT2G42200	SBP	squamosa promoter binding protein-like 9
#1263	AT2G21400	SRS	SHI-related sequence3
#1264	AT3G51060	SRS	Lateral root primordium (LRP) protein-like protein
#1265	AT3G54430	SRS	SHI-related sequence 6
#1266	AT1G19790	SRS	SHI-related sequence 7
#1267	AT4G36260	SRS	Lateral root primordium (LRP) protein-like protein
#1268	AT5G12330	SRS	Lateral root primordium (LRP) protein-like protein
#1269	AT5G33210	SRS	SHI-related sequence 8
#1270	AT5G67480	TAZ	BTB and TAZ domain protein 4
#1271	AT5G63160	TAZ 8-2(36-1)	BTB and TAZ domain protein 1
#1272	AT2G31070	TCP	TCP domain protein 10
#1273	AT2G37000	TCP	TCP family transcription factor
#1274	AT2G45680	TCP	TCP family transcription factor
#1275	AT1G30210	TCP	TEOSINTE BRANCHED 1%2C cycloidea%2C and PCF family 24
#1276	AT1G53230	TCP	TEOSINTE BRANCHED 1%2C cycloidea and PCF transcription factor 3
#1277	AT1G58100	TCP	TCP family transcription factor
#1278	AT1G68800	TCP	TCP domain protein 12
#1279	AT1G69690	TCP	TCP family transcription factor
#1280	AT1G72010	TCP	TCP family transcription factor
#1281	AT3G02150	TCP	plastid transcription factor 1
#1282	AT5G41030	TCP	TCP family transcription factor
#1283	AT5G51910	TCP	TCP family transcription factor
#1284	AT5G60970	TCP	TEOSINTE BRANCHED 1%2C cycloidea and PCF transcription factor 5
#1285	AT3G15030	TCP	TCP family transcription factor 4
#1286	AT3G27010	TCP	TEOSINTE BRANCHED 1%2C cycloidea%2C PCF (TCP)-domain family protein 20
#1287	AT3G45150	TCP	TCP domain protein 16
#1288	AT3G47620	TCP	TEOSINTE BRANCHED%2C cycloidea and PCF (TCP) 14
#1289	AT4G18390	TCP	TEOSINTE BRANCHED 1%2C cycloidea and PCF transcription factor 2
#1290	AT5G08070	TCP	TCP domain protein 17
#1291	AT5G08330	TCP	TCP family transcription factor
#1292	AT5G23280	TCP	TCP family transcription factor
#1293	AT3G18550	TCP18	TCP family transcription factor
#1294	AT1G16070	TLP	tubby like protein 8
#1295	AT1G25280	TLP	tubby like protein 10
#1296	AT1G43640	TLP	tubby like protein 5
#1297	AT1G53320	TLP	tubby like protein 7
#1298	AT2G47900	TLP	tubby like protein 3
#1299	AT3G06380	TLP	tubby-like protein 9
#1300	AT5G18680	TLP	tubby like protein 11
#1301	AT1G76900	TLP	tubby like protein 1
#1302	AT2G18280	TLP 4-1 (37)-2	tubby like protein 2
#1303	AT2G18280	TLP 4-1 (37)-2	tubby like protein 2
#1304	AT2G18280	TLP4(46)-2(92)-1	tubby like protein 2
#1305	AT2G18280	TLP4(46)-2(92)-1	tubby like protein 2
#1306	AT1G21200	Tri1-3(39)-2	sequence-specific DNA binding transcription factor
#1307	AT1G21200	Tri1-3(39)-2	sequence-specific DNA binding transcription factor
#1308	AT1G76880	Trihelix	Duplicated homeodomain-like superfamily protein
#1309	AT1G76890	Trihelix	Duplicated homeodomain-like superfamily protein
#1310	AT2G33550	Trihelix	Homeodomain-like superfamily protein
#1311	AT1G13450	Trihelix	Homeodomain-like superfamily protein
#1312	AT1G33240	Trihelix	GT-2-like 1
#1313	AT2G38250	Trihelix	Homeodomain-like superfamily protein
#1314	AT2G44730	Trihelix	Alcohol dehydrogenase transcription factor Myb/SANT-like family protein
#1315	AT3G24860	Trihelix	Homeodomain-like superfamily protein
#1316	AT5G01380	Trihelix	Homeodomain-like superfamily protein
#1317	AT5G03680	Trihelix	Duplicated homeodomain-like superfamily protein
#1318	AT5G28300	Trihelix	Duplicated homeodomain-like superfamily protein
#1319	AT5G47660	Trihelix	Homeodomain-like superfamily protein
#1320	AT3G54390	Trihelix	sequence-specific DNA binding transcription factor
#1321	AT1G54060	Trihelix	6B-interacting protein 1-like 1
#1322	AT3G14180	Trihelix	sequence-specific DNA binding transcription factor
#1323	AT3G58630	Trihelix 10-6(38-6)	sequence-specific DNA binding transcription factor
#1324	AT4G28190	VLT 2-2(66)-1	Developmental regulator%2C ULTRAPETALA
#1325	AT4G28190	VLT 2-2(66)-1	Developmental regulator%2C ULTRAPETALA
#1326	AT2G02740	Whirly	ssDNA-binding transcriptional regulator
#1327	AT1G18860	WRKY	WRKY DNA-binding protein 61
#1328	AT1G62300	WRKY	WRKY family transcription factor
#1329	AT1G64000	WRKY	WRKY DNA-binding protein 56
#1330	AT1G13960	WRKY	WRKY DNA-binding protein 4
#1331	AT1G66550	WRKY	WRKY DNA-binding protein 67
#1332	AT2G30590	WRKY	WRKY DNA-binding protein 21
#1333	AT2G34830	WRKY	WRKY DNA-binding protein 35
#1334	AT2G37260	WRKY	WRKY family transcription factor family protein
#1335	AT1G68150	WRKY	WRKY DNA-binding protein 9
#1336	AT1G80840	WRKY	WRKY DNA-binding protein 40
#1337	AT2G03340	WRKY	WRKY DNA-binding protein 3
#1338	AT2G04880	WRKY	zinc-dependent activator protein-1
#1339	AT2G23320	WRKY	WRKY DNA-binding protein 15
#1340	AT2G24570	WRKY	WRKY DNA-binding protein 17
#1341	AT2G25000	WRKY	WRKY DNA-binding protein 60
#1342	AT2G30250	WRKY	WRKY DNA-binding protein 25
#1343	AT2G38470	WRKY	WRKY DNA-binding protein 33
#1344	AT4G01250	WRKY	WRKY family transcription factor
#1345	AT4G01720	WRKY	WRKY family transcription factor
#1346	AT4G04450	WRKY	WRKY family transcription factor
#1347	AT2G40740	WRKY	WRKY DNA-binding protein 55
#1348	AT2G44745	WRKY	WRKY family transcription factor
#1349	AT2G46130	WRKY	WRKY DNA-binding protein 43
#1350	AT2G46400	WRKY	WRKY DNA-binding protein 46
#1351	AT2G47260	WRKY	WRKY DNA-binding protein 23
#1352	AT3G01970	WRKY	WRKY DNA-binding protein 45
#1353	AT3G56400	WRKY	WRKY DNA-binding protein 70
#1354	AT3G58710	WRKY	WRKY DNA-binding protein 69
#1355	AT4G11070	WRKY	WRKY family transcription factor
#1356	AT4G18170	WRKY	WRKY DNA-binding protein 28
#1357	AT4G23550	WRKY	WRKY family transcription factor
#1358	AT4G23810	WRKY	WRKY family transcription factor
#1359	AT4G24240	WRKY	WRKY DNA-binding protein 7
#1360	AT4G26640	WRKY	WRKY family transcription factor family protein
#1361	AT5G22570	WRKY	WRKY DNA-binding protein 38
#1362	AT5G26170	WRKY	WRKY DNA-binding protein 50
#1363	AT1G69810	WRKY	WRKY DNA-binding protein 36
#1364	AT4G26440	WRKY	WRKY DNA-binding protein 34
#1365	AT5G43290	WRKY	WRKY DNA-binding protein 49
#1366	AT1G30650	WRKY	WRKY DNA-binding protein 14
#1367	AT5G13080	WRKY	WRKY DNA-binding protein 75
#1368	AT5G64810	WRKY	WRKY DNA-binding protein 51
#1369	AT5G24110	WRKY	WRKY DNA-binding protein 30
#1370	AT5G41570	WRKY	WRKY DNA-binding protein 24
#1371	AT4G31550	WRKY	WRKY DNA-binding protein 11
#1372	AT1G29280	WRKY	WRKY DNA-binding protein 65
#1373	AT5G49520	WRKY	WRKY DNA-binding protein 48
#1374	AT5G46350	WRKY	WRKY DNA-binding protein 8
#1375	AT5G43290	WRKY	WRKY DNA-binding protein 49
#1376	AT1G30650	WRKY	WRKY DNA-binding protein 14
#1377	AT1G74660	ZF 3-1(60)-1	mini zinc finger 1
#1378	AT1G74660	ZF 3-1(60)-1	mini zinc finger 1
#1379	AT2G18350	ZF 5-1(61)-1	homeobox protein 24
#1380	AT2G18350	ZF 5-1(61)-1	homeobox protein 24
#1381	AT3G28917	ZF 6-2(62)-1	mini zinc finger 2
#1382	AT3G28917	ZF 6-2(62)-1	mini zinc finger 2
#1383	AT4G24660	ZF 8-1(63)-1	homeobox protein 22
#1384	AT4G24660	ZF 8-1(63)-1	homeobox protein 22
#1385	AT1G69600	ZF2(2)-2(81)-4	zinc finger homeodomain 1
#1386	AT1G69600	ZF2(2)-2(81)-4	zinc finger homeodomain 1
#1387	AT2G02540	ZF-HD	homeobox protein 21
#1388	AT3G50890	ZF-HD	homeobox protein 28
#1389	AT5G65410	ZF-HD	homeobox protein 25
#1390	AT1G14440	ZF-HD	homeobox protein 31
#1391	AT5G39760	ZF-HD 10-2(40-1)	homeobox protein 23
#1392	AT1G75240	ZF-HD 4-2(41-2)	homeobox protein 33
#1393	AT3G28920	ZF-HD 7-1(42-1)	homeobox protein 34
#1394	AT5G15210	ZF-HD 9-2(43-1)	homeobox protein 30
#1395	AT1G51600	ZIM	ZIM-LIKE 2
#1396	AT1G30135	ZIM	jasmonate-zim-domain protein 8
#1397	AT1G17380	ZIM	jasmonate-zim-domain protein 5
#1398	AT3G17860	ZIM	jasmonate-zim-domain protein 3
#1399	AT4G32570	ZIM	TIFY domain protein 8
#1400	AT1G72450	ZIM	jasmonate-zim-domain protein 6
#1401	AT3G21175	ZIM	ZIM-like 1
#1402	AT1G70700	ZIM	TIFY domain/Divergent CCT motif family protein
#1403	AT3G43440	ZIM 11-4(44-4)	jasmonate-zim-domain protein 11
#1404	AT4G24470	ZIM 14-6(45-1)	GATA-type zinc finger protein with TIFY domain-containing protein
#1405	AT5G20900	ZIM 17-3(53)-1	jasmonate-zim-domain protein 12
#1406	AT1G19180	ZIM 2-1(49)-4	jasmonate-zim-domain protein 1
#1407	AT1G19180	ZIM 2-1(49)-4	jasmonate-zim-domain protein 1
#1408	AT1G74950	ZIM 7-3(46-1)	TIFY domain/Divergent CCT motif family protein
#1409	AT1G02210		NAC (No Apical Meristem) domain transcriptional regulator superfamily protein
#1410	AT1G12260		NAC 007
#1411	AT1G69490		NAC-like%2C activated by AP3/PI
#1412	ANL2-7		NA
#1413	AT1G12890		Integrase-type DNA-binding superfamily protein
#1414	AT2G18550		homeobox protein 21
#1415	AT2G24430		NAC domain containing protein 38
#1416	AT3G17730		NAC domain containing protein 57
#1417	AT3G61630		cytokinin response factor 6
#1418	AT4G30980		LJRHL1-like 2
#1419	AT1G32150		basic region/leucine zipper transcription factor 68
#1420	AT1G04445		C2H2-like zinc finger protein
#1421	AT2G37430		C2H2 and C2HC zinc fingers superfamily protein
#1422	AT5G43540		C2H2 and C2HC zinc fingers superfamily protein
#1423	AT5G66730		C2H2-like zinc finger protein
#1424	AT3G50870		GATA type zinc finger transcription factor family protein
#1425	AT4G01550		NAC domain containing protein 69
#1426	AT5G60140		AP2/B3-like transcriptional factor family protein
#1427	AT3G57920		squamosa promoter binding protein-like 15
#1428	AT2G36340		DNA-binding storekeeper protein-related transcriptional regulator
#1429	AT4G28500		NAC domain containing protein 73
#1430	AT5G07680		NAC domain containing protein 80
#1431	AT5G08790		NAC (No Apical Meristem) domain transcriptional regulator superfamily protein
#1432	AT2G22800		Homeobox-leucine zipper protein family
#1433	AT1G32770		NAC domain containing protein 12
#1434	AT3G18400		NAC domain containing protein 58
#1435	AT4G36160		NAC domain containing protein 76
#1436	AT5G18000		VERDANDI
#1437	AT4G00390		DNA-binding storekeeper protein-related transcriptional regulator
#1438	AT1G62700		NAC (No apical meristem) domain transcriptional regulator superfamily protein
#1439	AT5G14000		NAC domain containing protein 84
#1440	AT4G34400		AP2/B3-like transcriptional factor family protein
#1441	AT3G13960		growth-regulating factor 5
#1442	AT4G37740		growth-regulating factor 2
#1443	AT2G45650		AGAMOUS-like 6
#1444	AT4G18960		K-box region and MADS-box transcription factor family protein
#1445	AT2G39880		myb domain protein 25
#1446	AT2G18490		C2H2-like zinc finger protein
#1447	AT2G42410		zinc finger protein 11
#1448	AT1G28470		NAC domain containing protein 10
#1449	AT1G76870		transcription factor
#1450	AT1G10200		GATA type zinc finger transcription factor family protein
#1451	AT3G61230		GATA type zinc finger transcription factor family protein
#1452	AT1G26310		K-box region and MADS-box transcription factor family protein
#1453	AT1G28520		vascular plant one zinc finger protein
#1454	AT2G16210		Transcriptional factor B3 family protein
#1455	AT2G37430		C2H2 and C2HC zinc fingers superfamily protein
#1456	AT4G28500		NAC domain containing protein 73
#1457	AT1G05805		basic helix-loop-helix (bHLH) DNA-binding superfamily protein
#1458	AT4G25400		basic helix-loop-helix (bHLH) DNA-binding superfamily protein
#1459	AT4G34530		cryptochrome-interacting basic-helix-loop-helix 1
#1460	AT4G17810		C2H2 and C2HC zinc fingers superfamily protein
#1461	AT1G16640		AP2/B3-like transcriptional factor family protein
#1462	AT1G49480		related to vernalization1 1
#1463	AT4G37610		BTB and TAZ domain protein 5
#1464	AT5G67480		BTB and TAZ domain protein 4
#1465	AT3G18990		AP2/B3-like transcriptional factor family protein
#1466	AT3G60580		C2H2-like zinc finger protein
#1467	AT2G29660		zinc finger (C2H2 type) family protein
#1468	AT2G41835		zinc finger (C2H2 type%2C AN1-like) family protein
#1469	AT3G50700		indeterminate(ID)-domain 2
#1470	AT4G01580		AP2/B3-like transcriptional factor family protein
#1471	AT4G31610		Transcriptional factor B3 family protein
#1472	AT5G25475		AP2/B3-like transcriptional factor family protein
#1473	AT3G61970		AP2/B3-like transcriptional factor family protein
#1474	AT4G31620		Transcriptional factor B3 family protein
#1475	AT1G19490		Basic-leucine zipper (bZIP) transcription factor family protein
#1476	AT1G68640		bZIP transcription factor family protein
#1477	AT1G77920		bZIP transcription factor family protein
#1478	AT3G18990		AP2/B3-like transcriptional factor family protein
#1479	AT2G41070		Basic-leucine zipper (bZIP) transcription factor family protein
#1480	AT2G46270		G-box binding factor 3
#1481	AT1G14580		C2H2-like zinc finger protein
#1482	AT2G01650		plant UBX domain-containing protein 2
#1483	AT2G36930		zinc finger (C2H2 type) family protein
#1484	AT3G60580		C2H2-like zinc finger protein
#1485	AT2G41835		zinc finger (C2H2 type%2C AN1-like) family protein
#1486	AT1G49480		related to vernalization1 1
#1487	AT3G07670		Rubisco methyltransferase family protein
#1488	AT5G42780		homeobox protein 27
#1489	AT1G14687		homeobox protein 32
#1490	AT2G46040		ARID/BRIGHT AND ELM2 DNA-binding domain-containing protein
#1491	AT5G14370		CCT motif family protein
#1492	AT2G35940		BEL1-like homeodomain 1
#1493	AT4G08150		homeobox knotted-like protein
#1494	AT1G23380		homeobox protein knotted-1-like 6
#1495	AT1G79840		HD-ZIP IV family of homeobox-leucine zipper protein with lipid-binding START domain-containing protein
#1496	AT3G08505		zinc finger (CCCH-type/C3HC4-type RING finger) family protein
#1497	AT3G44460		Basic-leucine zipper (bZIP) transcription factor family protein
#1498	AT3G49530		NAC domain containing protein 62
#1499	AT3G15510		NAC domain containing protein 2
#1500	AT3G48160		DP-E2F-like 1
#1501	AT4G00238		DNA-binding storekeeper protein-related transcriptional regulator
#1502	AT3G02790		zinc finger (C2H2 type) family protein
#1503	AT4G30935		WRKY DNA-binding protein 32
#1504	AT5G18090		AP2/B3-like transcriptional factor family protein
#1505	AT2G45800		GATA type zinc finger transcription factor family protein
#1506	AT4G16610		C2H2-like zinc finger protein
#1507	AT4G17785		myb domain protein 39
#1508	AT2G34450		HMG-box (high mobility group) DNA-binding family protein
#1509	AT3G01530		myb domain protein 57
#1510	AT5G48560		basic helix-loop-helix (bHLH) DNA-binding superfamily protein
#1511	AT5G57180		chloroplast import apparatus 2
#1512	AT3G04060		NAC domain containing protein 46
#1513	AT5G67480		BTB and TAZ domain protein 4
#1514	AT4G16780		homeobox protein 2
#1515	AT4G16780		homeobox protein 2
#1516	AT5G22290		NAC domain containing protein 89
#1517	AT5G25190		Integrase-type DNA-binding superfamily protein
#1518	AT1G19350		Brassinosteroid signaling positive regulator (BZR1) family protein
#1519	AT2G42400		vascular plant one zinc finger protein 2
#1520	AT5G13220		jasmonate-zim-domain protein 10
#1521	AT3G25710		basic helix-loop-helix 32
#1522	AT4G31800		WRKY DNA-binding protein 18
#1523	AT5G50915		basic helix-loop-helix (bHLH) DNA-binding superfamily protein
#1524	AT2G06200		growth-regulating factor 6
#1525	AT4G02020		SET domain-containing protein
#1526	AT4G35580		NAC transcription factor-like 9
#1527	AT2G18300		basic helix-loop-helix (bHLH) DNA-binding superfamily protein
#1528	AT2G33480		NAC domain containing protein 41
#1529	AT2G45660		AGAMOUS-like 20
#1530	AT1G20696		high mobility group B3
#1531	AT2G47090		zinc ion binding/nucleic acid binding protein
#1532	AT1G13300		myb-like transcription factor family protein
#1533	AT2G39900		GATA type zinc finger transcription factor family protein
#1534	AT4G13980		winged-helix DNA-binding transcription factor family protein
#1535	AT2G32700		LEUNIG-like protein
#1536	AT2G17410		ARID/BRIGHT DNA-binding domain-containing protein
#1537	AT3G04030		Homeodomain-like superfamily protein
#1538	AT4G15420		Ubiquitin fusion degradation UFD1 family protein
#1539	AT4G14410		basic helix-loop-helix (bHLH) DNA-binding superfamily protein
#1540	AT3G10030		aspartate/glutamate/uridylate kinase family protein
#1541	AT5G09790		TRITHORAX-RELATED PROTEIN 5
#1542	AT2G47460		myb domain protein 12
#1543	AT1G75340		Zinc finger C-x8-C-x5-C-x3-H type family protein
#1544	AT5G14260		Rubisco methyltransferase family protein
#1545	AT5G64220		Calmodulin-binding transcription activator protein with CG-1 and Ankyrin domain
#1546	AT5G66630		DA1-related protein 5
#1547	AT5G61380		CCT motif -containing response regulator protein
#1548	AT1G49130		B-box type zinc finger protein with CCT domain-containing protein
#1549	AT3G19510		Homeodomain-like protein with RING/FYVE/PHD-type zinc finger domain-containing protein
#1550	AT1G25470		AP2 domain-containing transcription factor family protein
#1551	AT5G45300		beta-amylase 2
#1552	AT1G54330		NAC domain containing protein 20
#1553	AT4G17710		homeodomain GLABROUS 4
#1554	AT5G18550		Zinc finger C-x8-C-x5-C-x3-H type family protein
#1555	AT1G51190		Integrase-type DNA-binding superfamily protein
#1556	AT5G39660		cycling DOF factor 2
#1557	AT2G35430		Zinc finger C-x8-C-x5-C-x3-H type family protein
#1558	AT2G01650		plant UBX domain-containing protein 2
#1559	AT1G68640		bZIP transcription factor family protein
#1560	AT3G18960		AP2/B3-like transcriptional factor family protein
#1561	AT4G33880		ROOT HAIR DEFECTIVE 6-LIKE 2
#1562	AT5G13080		WRKY DNA-binding protein 75
#1563	AT1G52830		indole-3-acetic acid 6
#1564	AT1G71692		AGAMOUS-like 12
#1565	AT5G06550		transferring glycosyl group transferase
#1566	AT3G10595		Duplicated homeodomain-like superfamily protein
#1567	AT5G64810		WRKY DNA-binding protein 51
#1568	AT3G53310		AP2/B3-like transcriptional factor family protein
#1569	AT1G65620		Lateral organ boundaries (LOB) domain family protein
#1570	AT5G23405		HMG-box (high mobility group) DNA-binding family protein
#1571	AT2G35310		Transcriptional factor B3 family protein
#1572	AT1G34190		NAC domain containing protein 17
#1573	AT1G71130		Integrase-type DNA-binding superfamily protein
#1574	AT2G13570		nuclear factor Y%2C subunit B7
#1575	AT3G15500		NAC domain containing protein 3
#1576	AT4G24540		AGAMOUS-like 24
#1577	AT5G64530		xylem NAC domain 1
#1578	AT4G31420		Zinc finger protein 622
#1579	AT1G17680		tetratricopeptide repeat (TPR)-containing protein

## Sheet: S2
Table S2. Primer used in this study.
primer name	primer sequence (5'-3')	length of product (bp)	purpose
MYB3R5-for	GAAGTCCAATGCTTGCACAG	151	Y1H-TF validation
MYB3R5-rev	GACCTGGTAAGGACTTGGC
NF-YB3-for	GGTGACGATCTTCTTTGGGC	213	Y1H-TF validation
NF-YB3-rev	CATCGTAGTCACCATGCCAC
AGL47-for	CTGCACCAAGACATACACCG	109	Y1H-TF validation
AGL47-rev	CTGGTCGAGCTTTTTGTCCC
bZIP3-for	CTCCGGTAAGCAACAACTCC	160	Y1H-TF validation
bZIP3-rev	GCAACCTGTGAGAGAAGCTC
EIL4-for	CAGGAACTGCAAGACACGAC	145	Y1H-TF validation
EIL4-rev	CTTGTTCTCCCCACCAAAGC
HAT2-for	GAAACGGTGCGTAGAGAAGC	169	Y1H-TF validation
HAT2-rev	GTTCGATGATGATGGGCCAC
LCL1-for	GAGACTGGCGAAACAAGCTC	109	Y1H-TF validation
LCL1-rev	CTTTTTCATGCGGCCTTTGC
MYBD-for	AAACAACGGCCACAACTCTC	216	Y1H-TF validation
MYBD-rev	GAAGCGTAACCACCGTCATC
RSB6-for	GGCTAGCCAGATGGAGAATAATC	101	Y1H-TF validation
RSB6-rev	GTGGGAGAGTCACCGGAAG
NF-YB6-for	TCATGCCTATTGCCAACGTG	176	Y1H-TF validation
NF-YB6-rev	CTCAGCAGTGATGGTCTTGC
ERF59-for	CTCGCAGTACTCAATTTCCCC	128	Y1H-TF validation
ERF59-rev	GGACGGTTTCTCATGGAGTG
JAZ6-for	CCGATCTTAACGAGCCAACG	138	Y1H-TF validation
JAZ6-rev	TAGCCACAGCCCTGTCTTTT
MYB70-for	GCGTTAAGTCCAACGGGATC	187	Y1H-TF validation
MYB70-rev	CCCAAGGCAAAGACAACCTC
MYB73-for	CAATGGACGAACCGATAACGC	239	Y1H-TF validation
MYB73-rev	GTGCACCACCACTAGATTGC
bZIP75-for	GACGACGTCCATGTTCAAGAC	163	Y1H-TF validation
bZIP75-rev	GCAACCCCTCTTTCATCATCC
MYB44-for	CCGCTTCCTATCGAAACGTC	210	Y1H-TF validation
MYB44-rev	CCCCATTTCCTCAATCGCAC
MBS1-for	CGGAGGAAAAGCTGGAATCG	119	Y1H-TF validation
MBS1-rev	CGTGATGGATCTGCATCGTC
PHL2-for	CGATCAATTGGAGTATGGGCAG	156	Y1H-TF validation
PHL2-rev	GATAGCTCTTCCCTAGCAGCC
RGL3-for	CTGTTAGCGACGGTTAAGGC	148	Y1H-TF validation
RGL3-rev	CAACACCATCTTCGAGCGAG
RR14-for	CAACGATCAGTTTCCTAGTGGG	136	Y1H-TF validation
RR14-rev	GGTTAACGCAACATCAGCTTG
SRS7-for	TGCCAAACACACGTGAAGAG	111	Y1H-TF validation
SRS7-rev	ACCCCTTGAGTTAGCGTCTC
SRS6-for	TCGTCAAGAGAGAGGCTTCAG	99	Y1H-TF validation
SRS6-rev	TGCTCGTTGTTGCTTATCGC
SPL10-for	GTTGTGGAATGGGTTGTCCC	109	Y1H-TF validation
SPL10-rev	GAAGCTCAGAGTAAAGCCGC
ERF73-for	GCGGAGGAGCTGTAATTTCC	198	Y1H-TF validation
ERF73-rev	CATCTGATGCTGAGCCTGAAG
bZIP63-for	ATCTTGCTTGTGCTGCTGTC	173	Y1H-TF validation
bZIP63-rev	ACCAGAGAGCTCAGATCCAC
NF-YC6-for	GAAGGCTGATCCAGATGTGC	174	Y1H-TF validation
NF-YC6-rev	GTGAAAGAGCTAGCCACTGC
AL7-for	CTGAACCAGCGTTAGGCATC	218	Y1H-TF validation
AL7-rev	GGATTGCTTTGCATTGCCAG
AIN1-for	GGAGAGAGTACCTTGGTGGG	239	Y1H-TF validation
AIN1-rev	GACACCCTTTCGTCTGCTTG

## Sheet: S3
Table S3. The screened TF candidates interacting with miR858a promoter.
No.	gene ID, protein prediction
1	AT5G47670.3 | Symbols: L1L, NF-YB6 | LEC1-LIKE, "nuclear factor Y, subunit B6"
2	AT1G19790.2 | Symbols: SRS7 | SHI-related sequence 7
3	AT5G53040.1 | Symbols: RKD4, GRD | RWP-RK domain-containing 4
4	AT1G70000.2 | Symbols: MYBD | chr1:26363093-26364759 REVERSE
5	AT5G10140.1 | Symbols: FLC, RSB6, AGL25, FLF | AGAMOUS-like 25, FLOWERING LOCUS F, REDUCED STEM BRANCHING 6, FLOWERING LOCUS C
6	AT1G21000.1 | Symbols: AIN1, PLATZ1 | ABA-INDUCED expression 1
7	AT1G72450.1 | Symbols: TIFY11B, JAZ6 | TIFY DOMAIN PROTEIN 11B, jasmonate-zim-domain protein 6
8	AT5G50480.1 | Symbols: NF-YC6 | "nuclear factor Y, subunit C6"
9	AT4G14540.1 | Symbols: NF-YB3 | "nuclear factor Y, subunit B3"
10	AT4G14540.1 | Symbols: NF-YB3 | "nuclear factor Y, subunit B3"
11	AT5G02840.2 | Symbols: LCL1, RVE4 | REVEILLE 4, LHY/CCA1-like 1
12	AT5G08141.1 | Symbols: AtbZIP75, bZIP75 | basic leucine-zipper 75
13	AT5G12330.4 | Symbols: LRP1 | LATERAL ROOT PRIMORDIUM 1
14	AT2G23290.1 | Symbols: MYB70, AtMYB70 | myb domain protein 70
15	AT1G72360.2 | Symbols: AtERF73, ERF73, HRE1 | HYPOXIA RESPONSIVE ERF (ETHYLENE RESPONSE FACTOR) 1, ethylene response factor 73
16	AT5G55690.2 | Symbols: AGL47 | agamous-like 47
17	AT5G47370.1 | Symbols: HAT2 homeobox-leucine zipper protein 2
18	AT1G06160.1 | Symbols: ERF59, ORA59 | ethylene responsive factor 59, octadecanoid-responsive Arabidopsis AP2/ERF 59
19	N/A
20	AT2G23290.1 | Symbols: MYB70, AtMYB70
21	AT1G14510.1 | Symbols: AL7, AtAL7 | alfin-like 7
22	AT3G02790.1 | Symbols: MBS1 | METHYLENE BLUE SENSITIVITY 1
23	N/A
24	AT2G01760.1 | Symbols: RR14, ARR14 | response regulator 14
25	AT2G23290.1 | Symbols: MYB70, AtMYB70 | myb domain protein 70
26	AT1G01520.1 | Symbols: REV3, ASG4 | ALTERED SEED GERMINATION 4, REVEILLE 3
27	AT5G67300.1 | Symbols: MYBR1, ATMYBR1, ATMYB44, MYB44 | ARABIDOPSIS THALIANA MYB DOMAIN PROTEIN 44, myb domain protein r1
28	AT5G02320.3 | Symbols: ATMYB3R5, MYB3R-5 | myb domain protein 3r-5, ARABIDOPSIS THALIANA MYB DOMAIN PROTEIN 3R5
29	AT2G01760.1 | Symbols: RR14, ARR14 | response regulator 14 |
30	AT5G67300.1 | Symbols: MYBR1, ATMYBR1, ATMYB44, MYB44 | ARABIDOPSIS THALIANA MYB DOMAIN PROTEIN 44, myb domain protein r1
31	AT2G23290.1 | Symbols: MYB70, AtMYB70 | myb domain protein 70
32	AT1G27370.7 | Symbols: SPL10 | squamosa promoter binding protein-like
33	AT3G54430.1 | Symbols: SRS6 | SHI-related sequence 6
34	AT5G10120.1 | Symbols: EIL4
35	AT4G37260.1 | Symbols: ATMYB73, MYB73
36	AT3G24120.1 | Symbols: PHL2 | PHR1-like 2
37	AT1G69580.1 | Symbols: no symbol available | no full name available
38	AT5G17490.1 | Symbols: RGL3, AtRGL3 | RGA-like protein 3
39	AT2G23290.1 | Symbols: MYB70, AtMYB70 | myb domain protein 70
40	AT5G15830.1 | Symbols: AtbZIP3, bZIP3 | basic leucine-zipper
41	AT2G23290.1 | Symbols: MYB70, AtMYB70 | myb domain protein 70
42	AT2G23290.1 | Symbols: MYB70, AtMYB70 | myb domain protein 70
43	AT5G28770.2 | Symbols: bZIP63, AtbZIP63, BZO2H3 | Arabidopsis thaliana basic leucine zipper 63
